# Supplementary material for: Coordination of host and endosymbiont gene expression governs endosymbiont growth and elimination in the cereal weevil Sitophilus spp
Source: Microbiome. 2023 Dec 13;11:274. doi: 10.1186/s40168-023-01714-8 (PMC10717185; doi:10.1186/s40168-023-01714-8)
Supplement: Supplementary file 4 — Additional file 3: S1. Mapping statistics. S2. Dual RNA-seq gene counts from Sitophilus oryzae. S3. Dual RNA-seq gene counts from Sodalis pierantonius. S4. Dual RNA-seq DEGs from Sitophilus oryzae. S5. Dual RNA-seq DEGs from Sodalis pierantonius. S6. Dual RNA-seq LRT results from Sitophilus oryzae. S7. Dual RNA-seq LRT results from Sodalis pierantonius. S8. RNA-seq gene counts from symbiotic and aposymbiotic Sitophilus oryzae. S9. RNA-seq DEGs from symbiotic and aposymbiotic Sitophilus oryzae. S10. Profile of dual RNA-seq superclusters from Sitophilus oryzae. S11. Profile of dual RNA-seq superclusters from Sodalis pierantonius. S12. Profile of RNA-seq superclusters from symbiotic and aposymbiotic Sitophilus oryzae. S13. Dual RNA-seq functional enrichment analysis of supercluster from Sitophilus oryzae. S14: Dual RNA-seq functional enrichment analysis of supercluster from Sodalis pierantonius. S15. RNA-seq functional enrichment analysis of supercluster from symbiotic and aposymbiotic Sitophilus oryzae. S16. List of genes and abbreviations within main text. S17. List of signaling and immunity genes. [file 40168_2023_1714_MOESM3_ESM.xlsx]

## Sheet: List_Supp
Coordination of host and endosymbiont gene expression governs endosymbiont growth and elimination in the cereal weevil Sitophilus spp. Authors: Mariana Galvão Ferrarini, Agnès Vallier, Carole Vincent-Monégat, Elisa Dell’Aglio, Benjamin Gillet, Sandrine Hughes, Ophélie Hurtado, Guy Condemine, Anna Zaidman-Rémy, Rita Rebollo, Nicolas Parisot, Abdelaziz Heddi
Supplementary Tables
S1	Dual RNA-seq mapping statistics
S2	Dual RNA-seq gene counts from Sitophilus oryzae
S3	Dual RNA-seq gene counts from Sodalis pierantonius
S4	Dual RNA-seq DEG from Sitophilus oryzae
S5	Dual RNA-seq DEG from Sodalis pierantonius
S6	Dual RNA-seq LRT results from Sitophilus oryzae
S7	Dual RNA-seq LRT results from Sodalis pierantonius
S8	RNA-seq gene counts from symbiotic and aposymbiotic Sitophilus oryzae
S9	RNA-seq DEG from symbiotic and aposymbiotic Sitophilus oryzae
S10	Profile of dual RNA-seq superclusters from Sitophilus oryzae
S11	Profile of dual RNA-seq superclusters from Sodalis pierantonius
S12	Profile of RNA-seq superclusters from symbiotic and aposymbiotic Sitophilus oryzae
S13	Dual RNA-seq functional enrichment analysis of supercluster from Sitophilus oryzae
S14	Dual RNA-seq functional enrichment analysis of supercluster from Sodalis pierantonius
S15	RNA-seq functional enrichment analysis of supercluster from symbiotic and aposymbiotic Sitophilus oryzae
S16	List of genes and abbreviations within main text
S17	List of signaling and immunity genes

## Sheet: S1_Mapping_Stats
Sequencing	Samples	Input Reads			Mapped to Sitophilus oryzae				Mapped to Sodalis pierantonius
		Raw Reads	Trimmed Reads	%	Uniquely Mapped	Multimapped	Too many loci	Total % of Trimmed	Uniquely Mapped	Multimapped	Total % of Trimmed
Dual	L3_1	146469365	122793023	0.838353	51014049	49601010	2906743	0.843059	7981360	1627815	0.0782551
Dual	L3_2	160204428	136946034	0.854821	55780668	55399100	3425441	0.836864	8151677	1674431	0.0717517
Dual	L3_3	129526286	109349775	0.844228	45345897	43954832	2901024	0.843182	7404118	1514342	0.081559
Dual	L4_1	160267360	136315967	0.850554	57553301	54142553	3890467	0.847929	7578796	1590951	0.0672683
Dual	L4_2	161309218	139188495	0.862868	59891355	55050838	4143846	0.855574	6826865	1507596	0.059879
Dual	L4_3	128573127	113591304	0.883476	49072766	45314369	3454024	0.861344	5476427	1201505	0.0587891
Dual	EP_1	147453178	125518630	0.851244	59795865	51273276	3238225	0.91068	3103279	725826	0.0305063
Dual	EP_2	138758246	119214825	0.859155	54094582	55833854	2527214	0.943303	1843613	451691	0.0192535
Dual	EP_3	151856373	133917594	0.88187	63603368	58236317	3449989	0.935573	2167565	517220	0.020048
Dual	P_1	122393864	108065325	0.882931	42053235	39359305	1929261	0.771217	1874592	423739	0.021268
Dual	P_2	141495721	122386169	0.864946	55667419	53596376	2665381	0.914557	2504581	558079	0.0250246
Dual	P_3	134235941	118407438	0.882084	54620265	52602630	2656778	0.927979	2397297	553347	0.0249194
Dual	D1_1	153240921	130072825	0.848813	51633676	54219812	2252743	0.831121	5005001	1193037	0.0476505
Dual	D1_2	143422616	122807700	0.856265	42210234	48734441	1799772	0.755201	3731334	796359	0.0368682
Dual	D1_3	143858063	123147885	0.856037	51530262	52587072	2244849	0.863695	3852212	791764	0.0377106
Dual	D2_1	169185018	144066626	0.851533	46773998	52946975	1734438	0.704226	3589793	816503	0.0305851
Dual	D2_2	155062433	133322444	0.859798	44253321	52345081	1655120	0.736962	3477529	744646	0.0316689
Dual	D2_3	146235838	125025264	0.854956	46771018	58700758	1732883	0.857464	4257776	912265	0.041352
Dual	D3_1	161969617	137656263	0.849889	51705056	61472428	1672070	0.834321	4682112	904392	0.040583
Dual	D3_2	146486820	125993122	0.860099	52632093	54890254	1698620	0.86688	3865934	754298	0.0366705
Dual	D3_3	131890895	112815013	0.855366	45092231	54376456	1446595	0.89452	4270857	795348	0.0449072
Dual	D5_1	146760848	124716047	0.849791	50806767	61080579	1585399	0.909849	3726044	776024	0.0360985
Dual	D5_2	149189300	126937767	0.85085	50656681	53018900	1523760	0.828747	3888537	759230	0.0366145
Dual	D5_3	147256104	126052288	0.856007	47735993	56010437	1509008	0.835014	3883440	732374	0.0366182
Dual	D7_1	142975913	118659516	0.829927	49769966	57687306	1456875	0.917871	2057726	426272	0.0209338
Dual	D7_2	161826206	140064823	0.865526	54138898	71341032	1559726	0.907006	1881269	421656	0.0164419
Dual	D7_3	143278592	124840351	0.871312	48036617	62389267	1376598	0.895564	1773308	355635	0.0170533
Dual	D9_1	179713142	149214574	0.830293	60369258	74554356	1462095	0.914024	1066041	220514	0.00862218
Dual	D9_2	152208291	132237279	0.868792	53808917	66750461	1422511	0.922447	828252	163794	0.00750201
Dual	D9_3	154564547	135403899	0.876035	51863120	72356090	1357835	0.927426	1007092	184887	0.00880314
Dual	D12_1	199496930	165398262	0.829077	69641037	84704500	1725801	0.943609	515228	107142	0.00376286
Dual	D12_2	132408903	115007376	0.868577	48521526	60742688	1314094	0.961489	412516	84557	0.0043221
Dual	D12_3	144203365	126586825	0.877835	50311844	68740785	1363056	0.95125	368797	77447	0.0035252
Dual	D20_1	132792720	110466769	0.831874	46627066	58417474	1265446	0.962371	72525	16210	0.000803273
Dual	D20_2	131682411	114479360	0.86936	48398170	60352562	1263752	0.960998	45889	11316	0.000499697
Dual	D20_3	156200959	136571803	0.874334	56069012	73265427	1558149	0.958416	76891	16420	0.000683238
RNAseq	D1_09	57439424	46455491	0.808774	43029181	1915394	101772
RNAseq	D1_10	68193907	55096334	0.807936	50558469	2469910	137779
RNAseq	D1_11	58037830	48443897	0.834695	44539653	1930391	102726
RNAseq	D3_04	59419448	51359115	0.864349	45651393	3036496	58841
RNAseq	D3_05	48773820	41580465	0.852516	37053604	2609682	54755
RNAseq	D3_06	44682200	34528601	0.77276	31232858	2110400	41536
RNAseq	D5_08	52223726	43951033	0.841591	39605886	2499338	75207
RNAseq	D5_09	49853396	42166692	0.845814	37854549	2500777	73491
RNAseq	D5_10	60476388	51054217	0.844201	45279254	2993942	57631
RNAseq	D5_11	51909404	44685321	0.860833	39462192	3130056	48400
RNAseq	D7_05	72350396	59699181	0.82514	53408761	3728642	65937
RNAseq	D7_07	54565812	46025161	0.84348	40889711	2766087	46079
RNAseq	D7_08	61042727	51708444	0.847086	46114739	3300633	57985
RNAseq	D9_05	57802067	49506168	0.856477	43146863	3827471	43117
RNAseq	D9_06	42835197	36725130	0.857359	32708047	2162616	35860
RNAseq	D9_07	54691301	44378072	0.811428	39805787	2331087	47827
RNAseq	ApoD1_04	56011737	46328364	0.827119	42385834	2080143	105238
RNAseq	ApoD1_05	65292428	54449154	0.833928	49658047	2468932	113947
RNAseq	ApoD1_06	59809479	49442659	0.826669	44653926	2114582	106994
RNAseq	ApoD3_04	41750277	34002489	0.814425	29994373	2091758	35107
RNAseq	ApoD3_05	56480239	45917965	0.812992	40481058	2821001	47314
RNAseq	ApoD3_06	59991930	49591785	0.826641	43554861	2915961	49933
RNAseq	ApoD5_05	57293064	49001345	0.855275	43052136	3191714	45889
RNAseq	ApoD5_06	55984197	47965896	0.856776	41449680	2936683	46264
RNAseq	ApoD5_07	51895445	42921639	0.827079	36820099	2497949	41682
RNAseq	ApoD7_04	67652106	53926701	0.797118	45576314	3503379	49372
RNAseq	ApoD7_05	49263926	41579373	0.844013	36148540	2910230	38731
RNAseq	ApoD7_06	52892582	43558286	0.823524	37187250	3051975	40741
RNAseq	ApoD9_07	66281961	56463823	0.851873	48551094	3388908	57313
RNAseq	ApoD9_08	55273070	45874859	0.829968	38639703	2715441	47071
RNAseq	ApoD9_09	64238219	55551814	0.864778	48704136	3590522	70613

## Sheet: S2_Sitophilus_Dual_Counts
Id	L3_1	L3_2	L3_3	L4_1	L4_2	L4_3	EP_1	EP_2	EP_3	P_1	P_2	P_3	D1_1	D1_2	D1_3	D2_1	D2_2	D2_3	D3_1	D3_2	D3_3	D5_1	D5_2	D5_3	D7_1	D7_2	D7_3	D9_1	D9_2	D9_3	D12_1	D12_2	D12_3	D20_1	D20_2	D20_3
BFS52_gr01	576747	639695	592766	818887	782248	635735	595831	502245	509544	519401	671138	729306	1046595	718484	899763	999703	803150	694572	1035320	829964	803962	987215	889181	835223	936505	924965	904393	1131562	999368	1042951	1197874	876036	928655	823394	842451	1054031
BFS52_gr02	1291054	1574514	1352960	2247682	1756741	1437333	1161111	937493	964123	924073	1143992	1231834	2023848	1490566	1876072	1885526	1668076	1278321	1980339	2043353	1511987	1694852	2018687	1633925	1921589	1954145	1569739	2041010	1851547	1585854	2130816	1561314	1434553	1374155	1547993	1733470
BFS52_gt01	2	1	2	3	1	1	0	0	0	2	0	0	3	0	1	3	1	0	3	1	0	1	4	0	1	0	0	2	0	0	3	0	0	1	1	1
BFS52_gt02	412	423	253	505	422	389	214	176	162	139	107	90	323	182	302	176	153	115	195	218	150	115	201	178	173	258	158	365	298	281	180	167	229	285	215	296
BFS52_gt03	533	628	252	663	513	334	289	262	226	221	233	233	512	277	349	403	320	213	462	335	270	316	291	203	315	351	274	461	341	359	429	269	306	341	381	440
BFS52_gt04	40	59	17	80	88	116	38	29	39	31	76	68	63	29	32	47	32	5	36	17	15	31	19	23	39	32	37	27	34	32	53	34	32	21	35	39
BFS52_gt05	4	0	3	12	0	3	2	5	1	8	5	3	4	5	5	2	1	1	3	4	0	0	1	3	4	2	0	2	0	0	0	0	2	3	3	6
BFS52_gt06	1142	1474	1184	1559	1245	993	784	715	967	555	602	573	1174	750	898	870	572	336	709	509	519	611	459	323	495	635	504	752	665	630	719	597	500	835	805	891
BFS52_gt07	274	363	161	341	201	138	163	109	136	156	140	100	327	140	239	203	156	132	162	183	153	139	134	113	200	202	139	239	139	145	241	159	136	204	148	210
BFS52_gt08	170	180	109	223	143	164	123	83	111	101	106	88	201	84	152	117	107	93	137	152	79	108	120	53	138	150	104	178	152	123	193	99	152	144	157	160
BFS52_gt09	419	456	330	428	303	271	203	227	219	114	157	151	208	209	224	176	160	167	155	147	81	111	197	115	165	186	117	252	224	174	253	163	142	218	204	149
BFS52_gt10	66	44	45	48	23	26	46	23	28	35	32	19	44	71	61	43	73	70	28	67	21	21	51	17	79	54	21	50	53	39	66	39	24	42	44	20
BFS52_gt11	0	0	0	0	0	0	0	0	0	0	0	0	0	0	0	0	0	0	0	0	0	0	0	0	0	0	0	0	0	0	0	0	0	0	0	0
BFS52_gt12	0	0	0	0	0	0	0	0	0	0	0	0	0	0	0	0	0	0	0	0	0	0	0	0	0	0	0	0	0	0	0	0	0	0	0	0
BFS52_gt13	0	0	0	0	0	0	0	0	0	0	0	0	0	0	1	0	0	0	0	0	0	0	0	1	0	0	0	0	0	0	0	0	0	0	0	0
BFS52_gt14	4	7	12	45	28	74	24	15	22	27	54	34	96	21	25	72	19	12	48	29	7	41	19	12	56	50	42	73	60	41	82	60	34	37	46	57
BFS52_gt15	2	3	3	13	10	28	10	11	5	9	15	14	17	2	7	11	9	8	8	8	2	7	1	3	8	11	16	14	13	7	17	10	4	8	10	14
BFS52_gt16	3	3	3	9	14	12	9	3	16	11	10	14	29	17	17	20	11	3	33	17	19	21	15	17	31	29	27	32	20	26	27	15	21	17	23	18
BFS52_gt17	5	17	5	31	23	21	18	11	19	25	29	20	48	23	39	31	29	20	42	35	19	24	29	17	39	28	30	48	22	33	48	31	37	36	41	22
BFS52_gt18	6	10	3	23	9	13	9	2	8	28	37	20	65	28	38	58	16	22	54	29	29	25	28	28	28	53	24	63	20	38	49	38	36	41	40	31
BFS52_gt19	52	35	27	95	48	31	45	20	26	29	26	18	34	19	33	43	27	29	21	34	17	33	20	16	43	25	15	27	21	11	25	24	6	24	13	18
BFS52_gt20	1104	1341	1414	5190	2885	3839	1452	749	1634	851	960	909	2204	1027	1079	2041	899	536	1473	771	756	1513	932	886	851	1269	1255	1592	1864	1991	2096	1307	1413	1744	1774	2494
BFS52_gt21	0	1	2	1	1	1	0	1	0	0	0	0	1	0	5	5	1	2	2	0	1	0	3	2	5	3	1	4	0	0	1	2	0	2	1	2
BFS52_gt22	6781	8498	6670	7358	6899	5518	2954	2992	3304	2149	2820	2091	3918	2962	3251	4273	2693	2918	3455	2539	2503	2080	2390	2255	2205	2419	2082	2844	2532	2608	4054	2441	2475	2064	2604	3138
GeneID:28481386	41812	51493	40860	48677	39448	42723	33076	36738	40437	28618	36964	36847	61561	42788	60413	60560	47147	45252	58939	47780	47287	51710	50116	51721	57624	60067	50312	83564	67467	64152	90111	60199	59472	69582	71149	78266
GeneID:28481387	230523	254569	224082	242786	214979	197136	154950	156198	161435	120310	145893	152366	249392	197061	268190	259915	227404	247157	241884	233287	218254	228486	247395	220171	240296	236564	216788	313348	276369	260481	359993	243522	238755	278856	296371	306979
GeneID:28481391	520	883	1145	2462	2209	3156	1575	1078	2727	2577	3681	3725	6541	3563	4950	7091	3915	1821	6323	3894	2998	4899	3825	4036	4976	5182	4744	7054	5799	5521	7319	4940	5068	5031	5699	6790
GeneID:28481393	33556	40925	35939	42233	37870	38723	30649	28364	35191	28173	36408	37854	58359	40444	60702	54673	47953	52331	52571	49217	44377	50124	53258	48727	53344	52898	45726	59923	52610	51077	64619	47361	50678	45918	50689	59065
GeneID:28481398	72141	87066	77506	113628	82011	101861	60966	61460	69658	47041	56095	57817	104385	82306	112365	96694	83658	73657	84971	82676	77520	68910	83090	74773	67028	69354	60630	99991	84978	71664	110632	70609	67958	91221	91826	94538
GeneID:28481401	541231	613120	521114	539024	499317	451577	392670	355287	399411	347194	432241	446386	712134	550573	731192	707754	603459	644524	665312	613058	573156	602376	583114	564891	626066	635201	562956	802135	711277	702281	890173	623596	639832	661007	720920	774845
GeneID:28481402	83617	95828	83570	90808	80603	69239	53556	50237	53751	45747	53468	55558	89662	63688	80988	97123	69833	67949	94561	74805	69632	88951	82252	72769	91578	92725	83073	120164	105642	97128	139554	93855	84494	97419	103384	109878
GeneID:28481404	656	1232	1046	2695	2536	2915	1833	1311	3144	2541	3172	3068	6065	2506	3561	6321	3027	822	5877	2768	2918	5069	3179	2720	5372	5696	5044	8522	7451	6685	9851	6230	5508	6644	7519	8383
GeneID:28481405	16159	15674	13217	13490	11721	11225	9593	11443	10443	9306	9718	10034	17616	15929	20713	19353	19708	17815	21343	24108	19290	16756	26244	19216	27232	26764	21894	41619	29442	24705	45414	27643	20863	31665	29819	27455
GeneID:28481411	25513	31583	27909	37519	34154	35236	23684	24049	29739	26372	37654	36952	55155	32599	46305	53873	39576	32435	54950	38276	36508	47386	36315	38565	38872	41046	39281	52063	46841	46637	55966	43427	45325	44164	51531	59733
GeneID:28481412	23369	28225	21673	28362	26172	26367	20622	22182	25028	21774	32759	31319	46119	30023	41030	46056	33149	29843	44379	31379	32523	41090	34082	35151	35162	36544	36867	45513	42126	42229	49363	39023	40967	35601	43560	50984
GeneID:28481414	6472	6983	6448	8408	6039	6781	3983	3406	4255	2536	2922	2939	5189	3356	4555	4512	3552	3346	4191	3620	3001	2794	3522	3315	3694	3701	3417	4859	4276	3570	5521	3663	3609	3725	4089	4439
GeneID:28481415	191197	214234	160072	176576	109378	116301	82365	108671	91174	68103	81378	89351	139634	70736	91286	138390	70597	68592	107367	62444	64060	127112	72579	73138	67823	80499	89718	112404	128890	124298	140783	102636	99824	116174	124369	151794
LOC115874044	0	1	0	0	2	1	18	11	10	9	6	9	4	0	0	0	0	0	0	0	0	1	0	0	0	0	0	0	0	0	0	0	2	0	0	0
LOC115874045	914	958	823	1200	1149	896	941	670	782	560	640	706	1073	885	1177	828	960	1307	1031	1229	1088	813	1446	1073	1273	1034	902	1393	1010	936	1447	1003	793	821	942	900
LOC115874046	541	606	500	888	1010	754	1116	856	943	615	695	780	679	581	794	616	567	689	600	658	578	598	741	621	666	692	550	688	578	544	795	487	514	471	406	470
LOC115874047	244	214	228	239	269	233	178	135	141	87	86	120	102	139	113	105	94	79	73	87	61	81	76	58	75	78	65	77	72	63	114	75	69	67	57	67
LOC115874048	10929	11847	10280	12057	11553	8427	16300	12880	14850	10069	10789	10634	7479	5463	6097	7654	4938	5901	6414	5491	4856	6591	5953	5234	5394	5141	4477	6519	4937	4114	6940	4038	4308	5104	4348	5322
LOC115874049	833	988	769	1204	1247	955	1005	1078	1179	939	1086	1119	1254	903	1178	1183	936	1085	1144	1049	904	1156	991	998	989	1123	986	1227	1007	1091	1212	982	1019	974	1038	1185
LOC115874050	114	128	110	141	158	125	181	151	156	109	171	172	140	93	101	152	131	130	135	119	73	132	90	95	114	110	90	83	125	111	133	145	134	100	122	136
LOC115874051	159	208	154	395	461	263	57	44	59	33	36	43	231	56	140	245	179	119	186	181	122	80	147	132	105	77	101	118	164	128	76	197	130	152	115	98
LOC115874052	201	248	157	222	170	114	179	258	262	157	194	139	136	82	116	86	78	100	146	120	100	90	120	160	94	80	90	115	79	70	76	61	79	124	78	164
LOC115874053	474	453	515	654	603	537	490	360	427	240	229	228	251	185	195	198	186	188	229	213	212	187	225	228	184	163	149	181	172	125	224	124	142	132	111	192
LOC115874054	33	52	39	32	43	45	47	41	38	51	37	27	31	23	38	43	43	39	34	39	29	25	35	20	16	32	25	24	30	38	25	29	18	19	38	30
LOC115874055	13	19	31	31	29	38	57	27	58	27	38	51	27	32	32	23	33	37	41	27	30	13	26	18	20	37	28	22	15	32	29	26	27	19	24	27
LOC115874056	693	659	595	694	727	575	344	459	320	216	297	235	343	235	275	312	241	244	310	252	268	290	286	265	291	212	281	254	214	195	265	228	171	199	251	289
LOC115874057	2268	2298	1977	2279	2099	1839	1113	1275	1226	910	1061	998	1635	1212	1484	1351	1254	1136	1322	1316	1030	1089	1314	1159	1242	1244	1021	1642	1283	1058	1736	1110	1140	1332	1228	1546
LOC115874058	3368	3836	3285	4674	4512	3944	3522	3672	3866	2669	3326	3450	4352	3690	4299	3501	3117	3330	3014	3117	2558	3108	3174	2871	3186	3148	2841	3544	2950	3088	4030	2843	2920	2792	2605	3289
LOC115874059	1002	1194	921	1258	1349	892	951	1301	1133	868	1026	964	1030	777	889	988	686	798	826	723	699	853	768	734	633	713	708	791	742	742	825	623	683	620	681	847
LOC115874060	1487	1922	1488	1840	1813	1449	1706	1507	1853	1172	1526	1498	1314	981	1051	1254	930	915	1111	1086	1030	1155	1004	876	964	1131	907	1145	1171	1178	1400	954	1040	994	1014	1318
LOC115874061	1785	1915	1600	2116	1810	1641	1405	1209	1258	769	951	1009	1328	1087	1378	1089	1208	1413	1118	1304	1100	941	1464	1114	1156	1178	948	1272	1105	924	1508	942	944	874	846	982
LOC115874062	9	13	11	2	2	5	3	5	8	10	14	22	56	39	37	65	78	71	81	79	64	103	88	83	108	127	100	128	139	131	178	120	141	130	96	143
LOC115874063	3007	1483	1001	191	437	54	218	1672	1904	2490	3499	4819	53544	34051	45102	45718	44334	55354	60586	63803	72466	73623	68484	60748	63156	92001	83816	91285	93640	88123	134869	74308	80633	63529	66845	74852
LOC115874064	166	101	30	67	116	52	320	217	290	169	279	430	200	103	235	256	211	201	133	111	74	110	142	82	138	174	101	216	216	246	308	248	227	201	291	342
LOC115874065	559	359	207	42	56	16	348	1606	1804	1126	1160	2226	12894	9125	12885	10759	13472	13448	12109	13776	14813	15578	14581	14275	13675	21349	16370	20248	19626	16894	28848	15395	16044	11406	11833	11584
LOC115874066	906	436	217	40	57	34	10	31	33	7	262	78	11678	7288	9128	14667	14678	15082	18323	22899	25349	22536	23040	22273	23078	28550	25603	32115	28395	28667	48534	27637	29058	23053	25266	27309
LOC115874067	246	43	38	0	11	0	2	2	5	21	1262	251	40069	21755	33623	30801	23165	29190	44740	46857	46409	54490	50326	50023	46711	68418	60852	62633	64508	55826	93624	51751	59833	36949	36702	46782
LOC115874068	27	30	45	32	22	32	15	32	40	17	18	38	7	9	15	9	1	13	6	11	13	9	18	10	12	4	8	12	3	4	4	9	10	5	13	9
LOC115874069	0	0	0	0	0	2	0	0	0	0	2	0	1	0	0	0	0	0	0	0	0	0	0	0	0	0	0	1	0	0	0	0	0	0	0	0
LOC115874070	75	68	75	81	63	96	93	91	99	107	86	113	124	77	94	139	162	148	261	186	206	284	210	235	172	250	258	285	354	271	246	243	250	267	277	325
LOC115874071	7	19	22	14	30	32	7	6	25	11	15	12	197	758	397	104	155	451	22	39	22	22	25	18	22	34	32	17	19	54	76	30	47	54	32	80
LOC115874072	53	68	34	42	35	41	31	29	59	20	24	41	104	154	120	64	92	118	29	37	33	37	43	26	57	39	40	27	34	39	68	35	36	32	44	62
LOC115874073	122	159	135	193	181	156	163	184	209	137	175	185	130	125	153	142	104	115	112	94	106	123	93	91	103	100	104	109	99	116	167	113	115	91	116	128
LOC115874074	4	2	1	1	0	2	6	0	0	1	3	1	1	2	2	1	1	1	1	3	3	2	0	0	1	0	0	1	6	3	1	0	4	0	2	1
LOC115874075	12	27	30	15	20	23	12	12	11	3	0	9	9	6	10	3	6	9	14	12	5	9	5	2	9	10	7	5	6	7	9	3	7	9	5	8
LOC115874076	1	0	0	1	0	1	0	1	0	0	0	1	0	0	0	0	0	0	1	0	0	0	0	1	0	0	0	0	0	1	0	0	0	0	0	0
LOC115874077	161	178	158	204	187	180	153	154	186	91	80	86	54	52	60	45	78	92	42	38	42	23	33	36	37	54	35	47	55	48	64	30	44	43	26	42
LOC115874078	59	137	81	158	166	186	115	107	138	79	118	98	83	55	52	65	63	39	63	51	34	56	50	41	47	57	46	45	45	33	62	41	53	57	33	52
LOC115874079	3	1	0	7	3	0	7	5	3	2	0	5	3	0	3	0	2	4	6	4	0	1	2	1	0	4	3	8	4	2	7	4	4	1	1	0
LOC115874080	60	54	69	65	66	101	107	74	115	67	88	77	67	73	51	35	39	39	36	56	29	30	51	40	49	57	33	28	47	21	36	32	22	35	25	37
LOC115874081	0	0	0	0	0	0	0	0	0	0	2	1	0	1	0	0	0	0	0	0	0	0	0	0	0	1	0	0	0	0	0	0	0	0	3	0
LOC115874082	8	4	1	3	3	1	8	5	16	4	3	3	5	4	8	5	3	4	3	1	2	7	6	1	6	1	1	11	2	1	8	7	2	3	10	9
LOC115874083	2	2	0	1	0	0	0	1	1	0	0	0	0	0	0	0	1	0	0	0	0	0	0	0	0	0	0	0	0	0	2	0	0	0	0	0
LOC115874084	80	91	67	113	63	81	50	39	65	30	43	44	25	39	25	25	16	33	35	34	10	21	16	28	21	14	25	18	11	14	43	13	15	7	18	24
LOC115874085	0	0	1	0	1	1	1	0	2	0	2	0	2	0	0	0	0	0	0	0	0	0	0	0	0	0	0	0	0	0	0	0	0	1	0	2
LOC115874086	7	7	6	8	14	5	1	2	3	0	3	4	4	1	8	1	3	3	0	3	2	1	2	3	4	3	0	3	3	1	1	3	1	1	1	7
LOC115874087	1	2	5	1	4	2	3	1	2	1	0	7	0	0	0	2	2	0	4	0	2	5	1	0	1	1	0	0	0	3	0	0	2	0	1	0
LOC115874088	3	5	6	11	5	9	5	3	12	6	13	8	3	8	3	5	4	8	1	6	14	11	10	7	12	11	5	11	22	12	20	16	8	15	8	13
LOC115874089	1	1	2	4	5	2	1	4	5	2	5	2	8	1	1	2	4	0	0	3	3	2	0	0	1	1	0	2	2	0	0	1	0	1	2	2
LOC115874090	72	52	91	65	91	84	49	60	45	35	34	46	36	33	25	41	30	39	18	23	38	31	17	17	19	25	10	20	23	23	32	24	15	14	12	17
LOC115874091	0	0	1	3	0	0	0	1	0	1	0	0	0	0	0	1	0	0	0	0	0	1	1	0	0	0	2	0	0	0	0	6	0	0	0	0
LOC115874092	1	0	1	2	0	0	0	1	2	1	0	0	0	2	0	1	0	0	1	0	0	1	0	0	0	0	2	0	0	1	0	1	1	0	0	0
LOC115874093	80	90	65	83	71	86	69	81	108	33	52	41	55	20	43	37	29	36	43	50	37	26	36	43	31	26	20	30	22	18	41	19	30	14	26	13
LOC115874094	0	3	0	0	0	0	0	0	0	0	0	0	0	0	0	0	0	1	0	0	0	1	0	0	0	0	0	0	0	0	0	0	0	0	0	0
LOC115874095	361	343	277	435	538	397	493	530	494	321	465	406	321	270	296	293	235	275	274	312	267	279	263	303	256	276	246	348	241	251	321	285	231	242	281	275
LOC115874096	8933	9685	8180	14218	13331	11290	9078	8914	8327	4544	5348	5620	9248	9156	10692	8575	10034	12575	8056	10267	9651	8052	10708	9355	8306	9299	8483	11181	8462	8769	12123	9039	7377	8008	8352	8537
LOC115874097	19	5	3	6	14	8	29	12	16	10	12	25	7	3	18	10	4	6	5	4	5	9	5	5	4	9	7	3	2	8	1	4	5	5	3	10
LOC115874098	0	15	48	0	100	6	0	0	1	0	0	0	61	15	32	108	136	246	56	117	3	120	256	122	249	512	375	336	182	94	252	233	404	130	325	106
LOC115874099	10	10	23	25	13	16	10	28	32	3	3	5	49	62	71	96	185	180	189	209	149	194	153	112	174	194	279	236	266	158	499	256	293	376	355	364
LOC115874100	6	4	7	4	5	2	7	2	9	4	9	10	2	0	2	0	1	0	0	0	0	0	0	0	1	1	0	2	0	1	0	0	2	0	0	0
LOC115874101	1	2	3	6	3	5	3	10	4	5	4	4	15	18	15	22	12	7	8	10	7	2	4	9	15	11	17	22	16	4	9	5	8	13	13	9
LOC115874102	30731	30351	23840	33129	31513	30205	96084	112894	115787	80992	123469	117685	49183	45708	49820	32842	25399	27860	11631	12702	12362	6901	8031	7901	5100	5330	4391	5989	5243	4302	6255	3969	4377	4668	4122	4429
LOC115874103	1704	1115	893	1192	1161	1017	5364	7558	8093	4687	6673	8483	11704	9595	13301	13081	10260	11414	14382	15088	11802	14521	14997	13548	16381	18892	16219	21785	18432	17564	24272	15838	17138	16418	16076	18709
LOC115874104	21	22	9	188	60	84	3260	3338	4382	1117	1246	1464	287	206	420	334	314	347	200	176	143	158	139	152	136	173	127	150	147	141	140	171	159	111	160	122
LOC115874105	343	173	63	72	390	106	2466	706	1690	1232	1309	644	337	240	262	328	263	284	232	260	221	325	255	250	286	231	284	294	242	286	318	298	264	283	298	315
LOC115874106	5	8	11	8	22	10	33	14	20	24	38	45	18	22	11	5	6	10	5	8	2	15	9	14	7	9	13	12	13	10	14	5	11	9	3	10
LOC115874107	77	6	4	17	14	17	2181	2692	3367	2648	5229	3432	60	56	75	45	48	11	2	3	5	8	6	9	6	3	11	10	3	12	4	8	8	11	3	3
LOC115874108	448	526	381	1998	1857	1723	663	479	625	407	479	464	961	1119	935	902	593	752	1215	763	630	956	969	873	1212	1112	891	1330	1140	938	1294	976	777	933	1022	1099
LOC115874109	10	5	8	29	44	39	71	62	108	41	61	40	45	45	48	29	27	32	16	13	19	5	20	16	13	5	11	8	11	10	17	6	6	11	16	7
LOC115874110	7	1	2	2	3	1	28	11	24	24	20	35	18	5	4	7	4	8	13	7	7	9	11	3	10	7	3	11	5	7	10	4	3	3	8	7
LOC115874111	5	4	11	13	12	11	4	7	10	8	5	6	8	16	9	20	5	15	5	3	7	3	6	0	5	4	9	12	8	4	4	6	4	7	6	11
LOC115874112	106	118	168	131	143	211	1050	1726	1059	583	616	683	143	154	167	158	89	115	72	93	65	98	81	90	101	95	99	116	124	148	151	128	183	121	110	164
LOC115874113	1747	1849	1402	606	689	735	804	180	424	670	865	702	1202	939	1109	966	832	857	745	770	626	766	679	819	650	735	610	896	793	704	856	764	640	795	755	858
LOC115874114	1151	1213	925	1361	1251	1115	1335	1296	1304	782	832	880	761	592	690	738	620	636	604	562	496	640	535	558	482	573	476	617	556	543	711	488	520	472	480	568
LOC115874115	248	272	222	359	357	317	240	242	235	222	303	302	264	200	234	201	163	204	221	168	154	162	164	169	140	154	122	204	162	157	149	157	151	127	126	163
LOC115874116	1337	1581	1249	1383	1362	1132	736	771	689	499	630	676	926	708	869	807	684	782	619	654	622	568	579	533	480	564	510	614	516	585	657	533	492	469	508	655
LOC115874117	1005	1071	822	1322	1360	1194	1193	1060	1182	926	1093	1056	1256	1025	1084	966	960	1006	1014	987	852	985	946	942	948	1061	841	1136	950	968	1197	848	969	811	799	1045
LOC115874118	291	305	317	443	555	384	578	446	505	363	329	408	284	252	286	280	265	344	241	240	188	231	274	217	209	186	149	249	217	175	226	165	171	184	119	178
LOC115874119	1017	1134	1032	1550	1461	1237	981	934	1013	590	556	643	939	854	1029	997	909	980	1140	1167	1037	992	1205	922	1000	1178	927	1488	1201	1036	1755	1060	1098	1103	1095	1344
LOC115874120	31	34	30	12	51	15	123	28	64	43	62	22	21	20	25	19	16	15	20	16	16	13	7	10	2	14	0	8	3	11	13	6	10	12	11	14
LOC115874121	1	0	0	0	0	0	0	0	0	1	1	0	0	0	0	0	1	0	0	0	0	0	0	0	0	0	0	0	0	0	0	0	0	0	0	0
LOC115874122	0	0	0	0	0	0	0	0	0	0	0	0	0	0	0	0	0	0	0	0	0	0	0	0	1	0	0	0	0	0	0	0	0	0	0	0
LOC115874123	0	0	0	0	0	2	0	0	0	0	0	0	0	0	0	0	0	0	0	2	0	0	0	0	0	0	1	0	0	0	0	0	0	0	0	0
LOC115874124	12	15	8	15	16	3	23	20	13	48	51	63	24	3	16	34	6	6	3	1	4	4	2	3	11	0	4	2	6	0	9	3	0	0	2	6
LOC115874125	51	80	51	47	43	34	31	44	47	40	63	77	129	102	111	107	109	98	101	94	61	76	75	68	61	78	76	89	77	66	81	66	48	58	50	48
LOC115874126	0	0	0	0	0	0	0	1	0	1	0	0	0	0	0	0	0	0	0	0	0	0	0	0	0	0	0	0	0	0	0	0	0	0	2	0
LOC115874127	0	0	0	0	0	0	0	0	0	0	0	0	0	0	0	0	0	0	0	0	0	0	0	0	0	0	0	0	0	0	0	0	0	0	0	0
LOC115874128	0	0	0	0	0	0	0	0	0	0	0	0	0	0	0	0	0	0	0	0	0	0	0	0	0	0	0	0	0	0	0	0	0	0	0	0
LOC115874129	0	0	0	2	0	0	0	0	0	0	0	0	0	0	0	0	0	1	0	0	0	0	0	0	0	0	0	0	0	0	0	0	0	0	0	0
LOC115874130	104	84	77	24	123	64	74	175	88	39	81	108	48	80	34	24	10	24	37	71	33	25	50	52	40	35	26	33	31	5	23	12	9	38	19	27
LOC115874131	0	0	0	0	0	0	0	1	0	0	0	0	0	0	0	0	0	0	0	0	0	0	0	0	0	0	0	0	0	0	0	0	0	0	0	0
LOC115874132	0	0	0	0	0	0	0	0	0	0	0	0	0	0	0	0	0	0	0	0	0	0	0	0	0	0	0	0	0	0	0	0	0	0	0	0
LOC115874133	13	15	6	6	12	9	9	5	21	11	10	21	7	10	16	16	5	17	15	7	10	8	8	9	14	5	3	12	9	9	12	10	9	9	5	4
LOC115874134	23	40	30	12	38	27	18	12	19	13	14	9	20	11	18	12	5	10	9	1	4	4	13	8	7	6	2	16	6	4	9	12	13	13	2	21
LOC115874135	4	0	3	3	9	5	11	7	10	4	8	2	6	4	4	1	8	8	7	4	4	0	2	1	1	6	5	2	1	0	3	1	3	1	1	6
LOC115874136	90	104	107	132	156	98	161	112	140	79	148	103	73	65	89	75	45	75	71	45	58	73	46	44	30	51	54	55	43	38	45	45	55	36	51	67
LOC115874137	0	1	0	0	0	0	0	0	3	0	0	0	0	0	0	0	0	0	0	0	1	0	1	0	0	0	0	0	0	0	0	0	0	0	0	0
LOC115874138	1673	1950	1696	2569	2499	2188	2531	2268	2906	1746	2066	2184	2229	1881	2308	1917	1801	2053	1800	1888	1577	1769	2019	1846	1769	1794	1671	2239	1860	1777	2556	1605	1666	1800	1598	1921
LOC115874139	811	872	690	1216	1064	920	1097	870	1259	712	850	946	768	539	622	836	629	632	897	1001	584	688	859	917	699	690	625	744	582	494	715	460	591	548	579	656
LOC115874140	1276	1288	974	1407	1603	1311	2746	2224	3057	2514	3469	2890	2742	1912	2007	2166	1763	1929	1820	1696	1605	1846	1622	1589	1608	1575	1579	1829	1699	1634	2201	1591	1645	1688	1549	1997
LOC115874141	6018	6532	4850	6398	6917	5638	6054	6893	8720	7419	11324	12002	7790	7218	7846	8091	8160	9654	11114	11874	10317	11192	11157	10788	9965	10838	10271	11095	9777	9928	12644	8772	9089	8332	8690	10632
LOC115874142	37	37	22	57	54	41	77	76	78	11	27	20	31	26	23	7	24	14	12	23	28	4	3	17	4	19	7	4	12	8	1	4	1	1	8	18
LOC115874143	41	25	21	30	43	29	16	12	18	10	1	26	19	18	31	16	17	20	11	26	11	8	23	9	9	16	11	9	20	8	19	9	19	13	9	22
LOC115874144	0	0	0	0	0	0	0	0	1	0	0	0	0	0	0	0	0	0	0	0	0	1	0	0	1	0	1	0	0	0	1	0	0	0	0	0
LOC115874145	855	1025	876	1328	1348	1041	1437	1331	1435	934	1147	1083	677	567	637	648	514	511	585	539	444	539	517	512	509	570	497	597	516	504	585	397	504	432	446	528
LOC115874146	169	198	144	217	273	190	311	190	172	136	134	194	108	105	128	119	140	155	139	181	149	121	130	112	95	123	92	128	92	90	115	103	77	85	107	100
LOC115874147	4255	4545	4101	3900	3182	2863	2987	2807	2916	1542	1721	1716	1834	1307	1741	1807	1505	1464	1385	1210	996	1277	1190	1196	1172	1117	999	1442	1238	1142	1480	1025	1040	1147	959	1354
LOC115874148	4051	4537	3778	5401	5582	4260	5974	5261	5959	3585	4493	4310	3346	2691	3274	3221	2417	2749	3141	2547	2291	2997	2807	2605	2530	2653	2495	2987	2581	2390	3193	2049	2326	2163	2047	2552
LOC115874149	1098	1109	831	1326	1185	1109	1784	1440	1629	1260	1395	1712	788	598	788	708	629	620	636	625	514	693	585	587	538	570	490	638	583	487	633	515	576	468	516	620
LOC115874150	17	36	13	25	10	31	21	20	20	6	17	20	57	40	46	27	38	38	35	45	37	45	45	40	55	68	47	49	69	48	68	55	63	33	32	46
LOC115874151	787	945	767	902	983	713	948	1041	1035	665	808	839	670	538	639	570	490	488	552	483	449	598	493	456	488	530	494	448	489	483	561	426	442	394	474	514
LOC115874152	8022	9215	7617	9175	9250	8182	6962	7883	8936	6193	8508	8574	6928	5703	6603	6546	6380	6575	6476	6759	5781	6462	6318	6263	6168	6505	5795	6782	6496	6025	7430	5421	5895	5920	5906	6670
LOC115874153	2745	3116	2626	3913	3535	2823	2649	2408	2623	1698	1822	1896	1574	1168	1447	1587	1194	1443	1574	1540	1363	1620	1682	1421	1239	1302	1212	1551	1372	1226	1618	1096	1146	1184	1152	1392
LOC115874154	6	6	2	3	9	6	23	5	7	5	4	14	7	3	7	5	3	4	12	1	13	8	9	6	2	1	6	14	11	4	9	7	9	6	3	8
LOC115874155	0	0	0	0	0	0	0	0	0	0	0	0	0	0	0	0	0	0	0	0	0	0	0	0	0	0	0	0	0	0	0	0	0	0	0	0
LOC115874156	339	413	303	496	457	426	265	272	261	203	233	270	264	141	195	176	165	158	136	153	155	123	155	125	133	134	113	156	109	116	129	93	93	122	144	137
LOC115874157	506	500	349	656	656	557	796	693	789	633	761	658	448	357	388	401	412	378	428	397	315	413	427	417	356	378	325	423	383	353	483	307	360	314	398	390
LOC115874158	2	0	3	13	11	12	7	3	11	5	2	3	6	6	9	0	4	6	6	4	3	0	5	8	1	4	2	8	3	1	2	1	5	4	5	3
LOC115874159	1	2	7	11	3	8	9	8	9	3	15	16	3	4	8	3	3	4	1	2	3	6	2	1	3	5	6	6	7	1	5	0	3	13	4	1
LOC115874160	0	0	0	0	0	0	0	0	0	0	0	0	0	0	0	0	0	0	0	0	0	0	0	0	0	0	0	0	0	0	0	0	0	0	0	0
LOC115874161	0	0	1	0	0	0	0	0	1	0	0	0	0	0	0	0	0	0	0	0	0	1	0	0	0	0	0	0	0	0	0	0	0	0	0	0
LOC115874162	69	71	36	59	47	41	27	27	39	19	28	22	17	23	19	12	31	14	19	31	23	11	19	28	28	28	25	24	15	10	31	17	19	18	25	23
LOC115874163	21	57	23	38	10	59	12	19	25	5	20	13	0	10	8	2	3	9	5	0	3	1	3	3	2	3	0	2	3	2	2	0	0	3	0	0
LOC115874164	27	26	16	18	22	15	16	8	15	10	13	15	9	11	10	7	15	13	18	5	11	10	2	6	3	9	5	10	14	5	6	5	7	5	3	6
LOC115874165	0	0	1	2	0	2	9	2	10	5	8	3	4	1	3	3	1	6	3	4	2	6	1	2	1	1	1	5	1	0	0	1	5	1	0	2
LOC115874166	964	1029	756	695	762	508	184	144	361	183	213	267	1321	1062	1215	1437	1347	1539	1701	1891	1616	1325	1737	1737	1898	2000	1665	2789	2193	1873	2672	1959	2144	2019	1487	1946
LOC115874167	0	0	0	0	0	0	23	40	113	76	39	59	0	0	0	0	0	0	0	0	0	0	0	0	0	0	0	0	0	0	0	2	0	1	0	0
LOC115874168	2	1	0	0	1	0	1	1	2	0	3	0	4	0	0	0	2	1	3	1	2	0	0	0	2	4	1	3	0	0	1	0	0	1	0	0
LOC115874169	200	118	98	70	132	22	10	13	48	535	728	737	4820	2641	3881	5636	4732	5002	3208	3298	2488	3360	2825	2657	3365	4108	3328	4908	3997	3649	5266	3373	3485	2912	3644	3547
LOC115874170	3	6	8	3	9	1	12	9	7	8	5	23	15	5	12	15	10	17	25	20	18	60	42	23	10	39	19	15	33	26	34	16	19	35	30	32
LOC115874171	0	0	0	0	0	0	0	0	0	0	0	0	0	0	0	0	0	0	0	0	0	0	0	0	0	0	0	0	0	0	0	0	0	0	0	0
LOC115874172	442	173	103	307	946	181	13	107	2588	168	224	56	4637	1772	2377	3214	3908	5437	6557	4900	3917	3369	3607	5832	3615	6955	2823	17860	8788	6437	10773	6822	10759	6841	4045	4214
LOC115874173	1418	1571	1297	1830	1652	1269	1914	1494	1821	1154	1469	1524	1855	1471	1705	1623	1080	1252	1254	1113	890	1238	1140	995	1154	1210	960	1284	1017	943	1449	971	1024	1007	940	1080
LOC115874174	27	15	16	10	56	12	242	76	169	176	137	113	12	14	7	10	4	9	5	1	5	6	3	6	5	6	2	11	4	4	5	7	3	6	6	6
LOC115874175	64	84	47	32	45	63	23	40	57	50	43	31	40	26	29	18	26	22	25	24	20	29	35	23	20	28	5	17	17	23	23	31	38	2	13	29
LOC115874176	493	548	321	452	496	351	206	247	295	200	262	279	190	140	202	158	128	144	188	203	122	157	147	205	174	137	162	148	159	106	197	157	122	132	136	166
LOC115874177	4	0	3	1	4	2	4	1	3	2	6	6	2	3	6	3	0	3	2	0	1	0	0	0	0	0	1	1	0	0	0	0	0	0	0	0
LOC115874178	0	0	0	0	0	0	0	0	0	0	0	0	0	0	0	0	0	0	0	0	0	0	0	0	0	0	0	0	0	0	0	0	0	0	0	0
LOC115874179	1	1	0	0	3	2	6	3	0	9	2	5	0	0	1	4	0	1	10	3	8	25	1	3	3	8	22	22	7	0	3	15	6	3	5	12
LOC115874180	0	0	1	0	1	0	1	0	3	5	7	3	0	0	0	0	0	0	0	3	1	0	1	0	1	0	0	1	2	0	0	3	0	1	0	0
LOC115874181	0	0	0	0	0	0	0	3	0	0	0	0	0	0	0	0	0	0	0	1	0	0	0	1	0	0	0	0	0	0	0	0	2	0	0	1
LOC115874182	0	0	0	0	0	0	0	0	0	0	0	0	0	0	0	0	0	0	0	0	0	0	0	0	0	0	0	0	0	0	0	0	0	0	0	0
LOC115874183	0	0	0	0	0	0	1	0	1	1	5	4	0	0	0	0	0	0	0	0	0	0	0	0	0	0	0	0	1	0	0	0	0	0	0	0
LOC115874184	0	0	0	0	0	0	0	0	0	193	208	16	0	0	0	0	0	0	0	2	0	0	2	0	0	0	0	0	0	0	0	0	0	0	0	0
LOC115874185	0	0	0	1	5	4	2	0	8	11	8	3	3	2	0	1	2	0	5	3	2	0	3	0	3	3	1	4	2	0	2	0	1	0	3	2
LOC115874186	30	13	19	15	10	14	14	17	18	11	17	11	7	13	3	5	16	15	6	13	7	8	4	12	10	15	9	6	7	5	6	5	7	7	4	10
LOC115874187	881	825	633	1280	830	839	950	729	930	965	723	894	673	491	192	551	610	813	524	572	438	668	530	622	636	426	485	516	487	323	650	323	478	373	308	441
LOC115874188	39	21	12	27	44	27	83	37	66	63	92	73	45	47	50	45	37	28	45	46	34	37	41	63	37	41	40	58	39	41	49	30	36	31	23	36
LOC115874189	3	3	0	11	2	1	17	1	1	3	0	1	0	0	0	0	0	0	0	0	0	0	0	0	0	0	0	0	1	0	0	0	0	0	0	1
LOC115874190	7	6	7	6	7	12	15	2	8	3	7	6	1	0	0	1	0	0	0	0	1	0	0	1	0	0	0	0	2	0	0	0	0	0	1	0
LOC115874191	13	1	0	7	9	3	32	31	28	23	48	42	56	36	77	96	102	87	80	90	64	102	82	97	68	105	86	115	83	118	92	71	91	61	71	113
LOC115874192	40	42	24	94	88	103	487	518	536	400	381	457	95	67	66	60	39	60	32	24	19	38	30	17	20	18	22	37	44	34	26	19	32	34	48	46
LOC115874193	2	0	1	1	0	0	1	0	1	0	0	0	1	4	0	0	1	0	0	1	2	0	2	0	1	0	0	0	1	0	1	1	0	0	0	0
LOC115874194	1	0	1	7	1	2	29	14	50	7	13	15	4	2	5	5	0	3	2	0	1	0	1	0	0	0	1	0	1	0	1	0	0	0	5	1
LOC115874195	11	4	5	11	18	17	52	26	39	21	38	22	7	1	6	9	1	2	5	6	2	1	1	1	4	6	1	2	0	1	7	4	2	3	0	4
LOC115874196	0	0	0	0	0	0	0	0	1	0	3	2	1	0	0	1	0	1	0	0	0	0	0	1	0	0	3	0	0	0	0	2	0	1	0	0
LOC115874197	0	0	0	0	0	0	0	0	0	0	0	0	0	0	0	0	0	0	0	0	0	0	0	0	0	0	0	0	0	0	0	0	0	0	0	0
LOC115874198	3	0	2	1	1	0	111	132	129	51	65	27	0	1	18	1	0	0	5	2	2	2	0	10	1	0	1	0	5	1	3	2	1	1	1	3
LOC115874199	2149	2386	1839	2786	2954	2173	3312	2651	3340	2058	2520	2502	2751	2120	2763	2141	1697	1898	1836	1714	1464	1842	1746	1737	1717	1791	1526	2213	1713	1550	2324	1467	1583	1452	1409	1847
LOC115874200	1957	2311	1842	2557	2626	2104	2234	1853	1829	1138	1532	1451	1701	1524	1821	1699	1394	1808	1518	1545	1496	1904	1858	1357	1643	1706	1451	1650	1641	1713	1904	1277	1508	1494	1540	1735
LOC115874201	397	171	99	99	89	41	3	5	41	244	330	457	2321	2334	2841	3398	2286	2064	3509	3703	3006	3549	4566	3860	4957	4890	4144	7172	5990	4751	7992	4968	5020	5237	4572	4925
LOC115874202	0	0	0	0	0	0	3	0	2	1	1	3	0	0	2	0	0	3	0	0	0	0	0	0	0	0	0	0	0	0	0	2	0	5	1	0
LOC115874203	9912	11031	8968	9729	10101	9039	7795	9896	9288	9387	13424	14027	19394	14494	15577	14426	10892	12065	13223	11836	11039	12129	10574	9237	11284	13049	12143	14291	14298	12909	17467	11610	12127	11106	11702	13826
LOC115874204	198	107	58	33	147	44	521	81	281	329	367	118	119	119	119	128	116	87	83	103	76	87	98	98	102	94	84	99	112	106	163	91	126	118	102	151
LOC115874205	81	66	186	1481	3265	351	55	915	278	53	56	288	2301	824	1375	960	1241	2003	521	760	598	943	607	393	985	788	677	1336	1608	1208	343	678	1381	680	1293	2993
LOC115874206	11	11	8	2	3	7	9	4	11	4	9	4	0	1	0	3	5	3	1	1	1	9	3	6	0	0	4	2	3	1	2	4	0	2	3	5
LOC115874207	11	16	18	11	1	5	12	6	13	9	20	23	7	4	2	8	5	6	1	8	6	5	10	7	5	3	4	4	5	9	9	3	7	17	11	9
LOC115874208	0	0	0	0	0	0	0	0	0	0	0	0	0	0	0	0	0	0	0	0	0	2	0	0	0	1	0	0	0	0	0	0	0	1	0	0
LOC115874209	704	772	676	961	718	718	678	610	845	533	624	690	671	565	568	630	491	605	997	914	874	680	752	839	684	803	595	732	652	501	809	622	604	616	555	658
LOC115874212	343	321	286	160	305	813	0	5	291	15	17	25	3013	2994	4030	4309	3885	5690	13022	16079	11781	24072	23447	21327	21673	28447	25858	20611	19472	20627	33671	16994	15003	17672	19543	19200
LOC115874213	4	2	0	3	5	6	1	0	5	1	6	4	23	13	24	20	15	15	20	24	26	24	39	24	26	35	24	20	30	32	43	20	42	24	21	32
LOC115874214	0	0	0	0	0	0	0	0	0	0	0	2	0	0	0	2	0	0	0	1	0	1	0	0	0	0	0	0	0	0	0	1	1	0	0	0
LOC115874215	0	1	0	2	0	0	1	0	0	4	1	0	12	1	8	8	4	11	0	2	3	0	2	1	5	7	0	0	2	0	0	4	0	3	1	0
LOC115874216	8	5	6	5	7	3	5	1	4	2	2	5	2	1	1	0	0	0	0	1	0	0	2	3	0	0	0	0	0	0	3	0	1	0	0	0
LOC115874217	11	1	1	0	5	0	26	2	4	16	14	1	0	4	1	0	0	0	0	2	0	0	0	0	0	0	0	0	0	0	0	0	0	3	1	0
LOC115874218	22	2	1	7	4	6	185	195	227	351	606	577	304	199	218	158	113	148	47	29	22	41	39	32	38	37	33	48	35	42	29	30	42	56	45	32
LOC115874219	77	38	16	21	32	6	129	203	223	43	18	54	988	540	666	1311	1593	1803	3821	4242	4228	3014	3821	3248	3989	4991	4327	6953	6285	5064	7462	3657	5308	4051	3485	4000
LOC115874220	31	84	48	35	47	79	8	2	2	5	4	8	23	3	6	17	12	38	16	5	5	11	6	2	1	5	9	10	9	6	30	11	1	5	13	9
LOC115874221	0	2	2	0	0	1	1	11	1	1	5	0	0	0	3	0	1	0	0	0	0	1	0	0	0	0	3	0	1	0	0	0	0	0	0	0
LOC115874222	0	0	0	1	0	3	5	0	4	8	2	3	0	0	0	0	3	1	1	3	1	0	0	0	0	1	1	0	0	1	0	0	0	0	1	0
LOC115874223	0	0	1	1	1	0	0	1	1	1	0	1	1	4	7	0	14	0	0	3	1	0	2	0	1	0	2	2	3	1	1	0	0	0	1	0
LOC115874224	0	0	0	0	0	0	0	0	0	2	0	0	0	0	0	1	0	0	0	0	0	1	0	0	0	0	0	0	0	0	0	0	0	1	0	0
LOC115874225	3	6	2	11	8	1	10	6	9	8	3	13	9	11	10	7	7	6	12	2	2	6	8	1	9	8	6	2	7	9	11	5	0	8	11	7
LOC115874226	0	1	0	0	0	0	0	0	0	0	0	0	0	0	0	0	0	0	0	0	0	0	0	0	0	0	0	0	0	0	0	0	0	0	0	0
LOC115874227	1	0	0	1	0	0	2	2	0	2	0	0	0	3	0	0	0	0	0	0	0	0	1	0	0	0	0	1	0	0	0	0	0	1	0	1
LOC115874228	64	81	56	43	59	67	79	46	75	40	65	55	44	49	56	28	30	40	39	22	21	27	29	33	22	31	33	33	33	19	31	18	19	34	24	31
LOC115874229	0	0	0	0	0	0	0	0	0	0	0	0	0	0	0	1	0	0	0	0	0	0	0	0	0	0	0	0	0	0	0	0	0	0	0	0
LOC115874230	1	1	1	4	0	0	11	13	21	4	7	7	2	10	4	10	8	13	7	8	2	7	5	1	7	5	3	1	4	8	7	8	8	5	5	8
LOC115874231	24	31	24	9	22	10	56	7	22	29	32	6	10	17	22	6	6	13	11	8	19	15	5	16	10	9	7	16	2	8	21	15	16	16	9	12
LOC115874232	301	251	177	570	591	474	1720	1582	1795	1073	1516	1585	578	516	844	686	644	625	663	581	493	572	636	501	549	590	542	1059	668	579	740	652	621	576	611	607
LOC115874233	1	1	1	4	2	2	2	0	0	1	0	5	3	1	1	1	2	1	1	2	0	0	0	0	5	3	3	0	5	0	0	5	2	2	0	4
LOC115874234	386	485	342	645	455	372	942	1468	1390	1294	1950	2017	232	219	283	210	202	153	160	145	82	171	208	159	172	134	121	182	128	117	70	70	83	59	30	57
LOC115874235	4326	4825	3663	5759	5921	4776	8324	5128	8164	4796	5646	5856	4791	3995	5047	3825	2864	3303	4052	3870	3327	3862	3613	3489	3428	3521	3111	3836	2980	2916	3837	2553	2813	2702	2623	3183
LOC115874236	1245	1330	1176	1824	1803	1841	1102	945	1328	508	645	623	263	260	277	260	239	194	254	252	224	186	190	228	125	143	110	96	104	89	137	91	104	85	91	85
LOC115874237	10	18	9	14	15	6	6	5	9	4	12	7	13	8	14	10	7	5	2	5	4	1	0	5	7	2	1	3	6	7	2	2	4	3	4	12
LOC115874238	268	328	171	367	377	289	447	377	573	385	417	425	348	320	443	389	320	297	398	420	303	395	455	409	372	458	392	468	396	385	487	368	343	395	343	457
LOC115874239	1	0	0	0	5	2	1	3	0	0	1	3	5	1	2	2	1	1	0	0	0	4	0	2	3	0	1	0	3	2	1	1	0	1	0	0
LOC115874240	1824	2056	1938	2953	3123	3284	1721	1633	2488	917	1089	1157	536	479	605	402	389	431	492	489	442	303	300	351	214	248	189	210	180	181	249	155	206	182	106	214
LOC115874241	30	41	42	37	38	39	35	31	32	36	19	26	22	8	20	17	10	16	24	31	18	10	15	17	10	10	7	8	16	11	9	13	11	11	4	12
LOC115874242	8	8	13	10	21	15	17	8	19	11	24	22	30	23	21	20	18	18	22	42	13	28	24	31	18	32	25	44	25	41	35	20	36	22	26	29
LOC115874243	0	0	0	0	0	0	0	0	0	0	0	0	0	0	0	0	0	0	0	0	0	0	0	0	0	0	0	0	0	0	0	0	0	0	0	0
LOC115874244	1	0	0	2	0	0	0	0	0	0	0	0	0	0	0	3	0	0	1	0	0	0	0	0	0	0	0	1	0	0	0	1	0	0	0	0
LOC115874245	0	0	0	0	0	0	1	0	0	0	1	0	0	2	0	8	0	5	0	0	0	0	0	0	0	0	0	0	0	0	0	2	0	0	1	0
LOC115874246	0	0	0	0	0	0	0	1	0	1	1	2	1	0	2	1	0	1	0	0	0	1	1	0	0	0	0	0	0	0	0	1	0	0	0	1
LOC115874247	8435	8950	7277	12090	13502	11610	7595	7706	8815	3372	3947	4636	2478	1751	2215	2551	2232	2117	1822	1595	1564	1283	1228	1547	705	738	551	490	487	515	464	351	327	242	205	266
LOC115874248	40	46	25	46	60	55	284	185	351	98	132	115	52	43	43	30	24	34	16	23	31	17	17	7	13	12	4	18	27	10	12	17	21	10	7	12
LOC115874249	0	5	0	2	0	1	0	0	0	0	0	0	0	0	0	2	0	0	0	0	0	0	0	0	0	0	0	0	0	0	0	0	0	0	0	0
LOC115874250	0	0	1	3	1	0	0	3	1	0	0	0	0	0	0	0	3	1	0	0	0	0	0	0	0	0	0	0	0	1	0	0	1	0	0	0
LOC115874251	13	11	10	10	6	13	2	5	12	6	11	13	13	7	9	7	6	3	16	10	7	11	10	13	12	26	12	10	15	8	14	13	22	8	3	21
LOC115874252	3238	3403	2888	3198	3217	3355	1826	1671	2485	993	1190	1195	1692	1193	1626	1322	1329	1363	1117	1208	1026	750	806	823	640	638	544	902	690	622	845	591	607	609	630	673
LOC115874253	485	483	414	672	631	571	725	657	785	520	644	630	653	472	632	561	427	440	460	396	327	421	426	444	384	406	359	450	344	365	495	336	344	317	374	420
LOC115874254	361	348	267	516	497	403	515	483	530	328	393	374	356	319	376	371	380	333	385	493	378	470	566	444	548	525	465	675	573	501	763	488	530	474	442	540
LOC115874255	34616	45907	34635	12939	12751	11330	10826	12593	11599	8136	10746	10094	6174	6238	7094	6247	6000	6515	5240	5164	4699	5109	4927	4694	4668	5381	4735	4960	4727	4727	5922	4328	4410	4092	4440	5000
LOC115874256	22	6	0	0	16	0	96	8	37	31	37	2	1	4	2	3	2	4	1	2	0	1	0	2	1	1	4	0	1	2	7	2	0	1	2	2
LOC115874257	1778	1892	1741	2503	2049	1796	1306	1606	1525	1015	1263	1304	2119	1578	1879	1767	1480	1668	1256	1266	1204	1051	1194	1073	1016	973	867	1283	1120	1121	1387	995	1020	987	904	1175
LOC115874258	5048	5655	4355	7128	7112	5844	6255	4878	6023	3791	4592	4964	3999	3096	3994	3843	3045	3360	3318	3188	2809	3037	3045	2845	2597	2838	2462	3116	2686	2283	3222	2319	2276	2183	2143	2531
LOC115874259	818	932	713	359	348	415	378	475	472	20	8	15	754	506	750	471	540	544	271	365	265	234	299	271	273	225	243	406	355	327	426	319	314	317	245	311
LOC115874260	44	53	17	49	54	41	62	33	61	32	54	49	20	20	51	35	25	30	22	25	32	23	19	25	20	20	28	29	14	16	33	39	18	14	10	17
LOC115874261	458	578	454	495	570	438	698	657	744	608	957	860	718	467	640	740	746	666	901	923	816	743	798	683	896	817	761	1023	963	852	1237	895	895	825	1047	1112
LOC115874262	386	411	296	528	483	424	658	548	554	412	499	526	363	302	376	405	281	273	318	359	255	374	342	284	316	364	255	420	360	292	475	286	330	248	286	330
LOC115874263	5913	5947	5100	6460	6374	5295	6440	6412	6889	4503	5753	5858	4765	3812	4483	4606	4213	4811	4225	3995	3641	4027	3875	3431	3343	3390	3048	3868	3355	3122	4443	3014	3071	2822	2887	3357
LOC115874264	16	12	3	7	8	3	10	12	12	10	6	5	4	3	2	9	8	11	18	14	21	7	9	15	16	12	15	19	7	23	32	13	22	20	10	10
LOC115874265	2064	2191	1625	1912	1868	1444	912	938	940	560	676	667	716	555	878	1067	855	835	1335	1676	1148	1471	1299	1165	1366	1616	1222	2374	1559	1612	2206	1368	1884	1780	2180	1848
LOC115874266	10	0	0	0	12	3	37	2	20	17	17	1	1	3	4	1	4	2	4	0	0	0	1	1	2	0	1	1	6	3	5	3	3	2	1	2
LOC115874267	1	2	8	5	4	6	1	11	1	0	4	5	6	4	3	0	2	2	0	1	4	2	2	2	1	2	1	1	0	2	0	1	0	5	0	0
LOC115874268	34	78	40	66	50	52	28	8	29	5	6	5	11	24	57	4	5	11	0	5	9	2	2	1	1	2	2	1	3	0	4	4	0	0	1	1
LOC115874269	0	1	0	0	3	0	5	1	3	2	3	1	1	1	4	8	4	5	7	8	5	13	3	7	4	10	9	12	5	11	12	15	13	10	26	33
LOC115874270	7	0	0	1	2	1	16	17	24	11	11	14	0	0	0	8	3	1	1	0	0	1	2	0	0	1	0	0	0	0	0	0	0	0	0	0
LOC115874271	187	246	180	240	202	232	350	286	396	210	204	172	204	210	174	333	152	132	288	252	187	240	315	244	302	255	245	361	297	289	392	249	235	289	283	280
LOC115874272	3529	3345	2677	4345	4642	3735	8138	4782	6574	4574	4736	4181	2209	1464	1816	1571	1342	1446	1261	1210	1145	1548	1281	1376	1076	1009	1048	1004	940	896	1126	848	871	771	690	898
LOC115874273	973	1066	890	860	882	822	711	804	885	453	437	384	254	205	266	375	327	269	351	305	236	235	286	257	170	237	176	208	228	199	278	167	170	191	210	213
LOC115874274	49	43	62	220	175	215	205	54	159	60	103	87	12	24	31	30	28	30	26	20	16	38	31	21	20	13	16	13	11	11	3	8	9	4	2	0
LOC115874275	2981	3145	2866	3588	3534	2598	2162	1946	2186	1225	1497	1536	2053	1456	1726	1866	1370	1352	1574	1320	1224	1298	1310	1107	1175	1299	1070	1417	1234	1181	1748	1113	1124	1131	1175	1443
LOC115874276	3	11	1	7	3	1	102	124	105	134	105	116	52	31	36	16	25	27	20	17	5	12	9	5	6	10	12	11	9	12	8	11	10	12	10	10
LOC115874277	0	1	0	0	0	0	0	0	2	0	2	2	0	1	0	5	6	2	2	0	0	0	0	0	0	0	0	0	0	0	0	0	0	0	0	1
LOC115874278	20	30	31	51	26	39	55	37	36	27	37	34	44	19	29	32	29	50	61	36	36	58	58	56	36	84	44	78	75	61	50	43	50	62	43	53
LOC115874279	1	0	0	1	0	0	0	0	1	1	1	1	3	1	0	3	3	3	2	2	2	3	1	1	0	0	4	1	0	0	1	3	0	2	5	6
LOC115874280	5	6	16	2	5	1	8	0	4	4	2	2	3	2	0	6	0	0	3	1	0	4	2	0	0	1	0	3	0	0	5	2	1	1	0	3
LOC115874281	7	8	12	9	7	3	1	6	11	1	11	5	2	1	0	4	1	2	2	2	2	4	1	0	2	3	1	1	0	0	3	0	0	1	1	0
LOC115874282	0	0	0	0	0	0	0	0	1	0	0	0	0	0	0	0	0	0	0	3	0	2	0	0	0	0	0	1	0	0	0	0	0	0	0	1
LOC115874283	565	642	489	379	379	469	112	340	424	349	576	444	135	120	113	86	90	76	57	59	61	29	33	42	21	34	15	10	4	9	11	8	10	4	7	4
LOC115874284	0	0	0	0	0	0	0	0	0	0	0	0	0	0	0	0	0	0	0	0	0	0	0	0	0	0	0	0	0	0	0	0	0	0	0	0
LOC115874285	0	3	0	0	1	1	0	1	0	0	0	0	0	0	2	0	0	0	0	0	0	0	0	0	0	0	0	2	0	0	0	0	0	0	0	0
LOC115874286	1	5	1	0	2	0	2	0	4	0	3	1	1	0	1	0	0	0	1	0	3	1	1	0	0	0	0	1	0	1	0	1	2	2	0	0
LOC115874287	23	26	14	15	14	4	5	4	3	5	13	11	6	7	10	5	3	10	0	1	1	5	3	0	3	1	0	5	0	1	1	2	1	0	4	0
LOC115874288	1	0	0	0	0	0	0	0	1	0	0	0	2	0	0	1	0	0	0	1	0	0	0	0	0	2	0	0	0	0	0	0	0	0	2	0
LOC115874289	25	19	0	2	15	2	185	7	79	116	116	12	1	1	1	1	2	1	1	1	0	0	0	4	0	2	1	5	0	1	1	0	0	6	0	1
LOC115874290	316	143	116	240	605	242	1638	396	1018	1205	1713	678	97	105	105	74	47	77	67	37	51	44	44	30	40	29	22	36	34	42	46	41	41	36	26	15
LOC115874291	444	472	414	698	858	593	795	662	519	404	518	600	369	528	715	421	487	774	708	365	448	657	536	386	608	463	346	490	557	565	484	522	542	489	550	559
LOC115874292	110	104	110	169	228	154	298	240	136	222	213	213	94	88	125	107	93	93	89	161	107	130	99	101	133	121	125	120	111	92	146	94	114	91	44	96
LOC115874293	0	0	0	1	1	4	0	0	3	0	0	2	0	0	0	0	1	0	1	0	0	0	0	1	0	1	0	1	0	0	1	0	4	0	0	0
LOC115874294	0	0	0	0	0	0	0	0	0	0	0	0	0	0	0	0	0	0	0	0	0	0	0	0	0	0	0	0	0	0	0	0	0	0	0	0
LOC115874295	113	68	93	99	81	58	85	94	71	29	36	29	16	8	14	26	26	26	211	323	264	240	225	215	245	302	300	397	451	247	571	282	381	311	156	224
LOC115874296	0	1	1	0	0	0	0	0	0	0	0	0	0	1	0	1	0	0	0	0	0	0	0	0	0	0	0	0	0	0	0	0	0	0	0	0
LOC115874297	1	1	1	3	0	0	1	0	0	1	3	4	1	0	1	2	2	2	3	0	0	1	1	0	1	0	0	2	0	0	3	1	4	0	1	0
LOC115874298	2402	1488	816	1446	978	609	12	94	5294	966	1182	1474	21756	18578	26389	17475	14372	23063	14441	14610	12152	13310	19798	16196	19027	20728	15581	25956	21727	18063	29396	19694	16515	17489	15885	16395
LOC115874299	5	5	2	1	0	3	6	6	7	4	6	4	2	6	3	1	0	1	7	3	5	10	3	6	12	5	2	9	6	3	8	2	3	4	6	4
LOC115874300	9	15	15	20	18	18	47	129	120	75	53	60	18	18	20	30	20	20	16	31	28	30	13	10	14	6	16	16	9	6	17	7	15	2	19	8
LOC115874301	0	0	0	0	0	0	0	0	0	0	0	0	0	0	0	0	0	0	0	0	0	0	0	0	0	0	0	0	0	0	0	0	0	0	0	0
LOC115874302	4	8	1	5	3	4	24	6	13	3	1	8	1	6	8	0	4	4	6	4	1	4	5	0	1	1	6	1	3	1	4	7	4	4	3	2
LOC115874303	15	11	4	7	2	1	7	3	5	9	13	5	0	4	1	0	2	0	4	1	0	0	2	4	6	1	3	3	3	3	0	2	0	6	2	4
LOC115874304	6	4	14	4	5	5	4	4	0	2	6	2	1	0	1	5	1	2	1	1	0	0	1	0	1	1	0	0	0	0	0	5	3	2	0	2
LOC115874305	0	0	0	1	1	0	0	2	0	0	0	0	1	0	1	0	0	0	1	0	0	0	0	0	1	0	0	0	0	0	0	1	0	0	0	0
LOC115874306	0	0	0	2	1	0	0	0	0	0	0	0	2	3	0	0	0	0	0	1	0	0	0	0	0	3	0	1	0	0	1	0	0	0	0	0
LOC115874307	0	0	1	4	0	0	4	0	3	1	1	0	0	1	0	0	0	0	0	1	0	0	0	0	0	1	0	2	2	1	0	1	1	3	1	0
LOC115874308	177	252	249	205	236	181	278	179	214	180	174	191	181	145	226	174	136	217	201	171	124	235	156	272	165	258	178	234	214	253	249	175	189	194	175	230
LOC115874309	795	61	2	2	13	6	73	13	72	3061	3210	2998	7	11	5	4	6	4	2	3	0	0	0	0	0	0	1	0	0	1	0	0	2	0	3	3
LOC115874310	5	6	3	7	3	3	9	4	0	9	13	9	4	4	12	2	4	8	4	6	2	5	8	2	2	2	0	0	3	5	1	10	10	4	1	3
LOC115874311	3	2	0	0	0	0	5	1	8	1	6	0	5	1	0	5	9	5	0	0	0	1	1	0	0	0	0	0	0	0	0	0	0	0	0	1
LOC115874312	233	52	29	132	189	112	1640	1974	3493	3651	6101	4011	350	316	272	208	224	136	39	36	55	58	107	23	80	96	42	51	64	35	57	41	67	33	57	32
LOC115874313	1306	1637	1262	1111	1505	867	664	547	457	1641	2201	2527	246	170	221	762	482	800	3417	2212	2386	2607	2345	2943	1526	1401	1485	799	735	843	402	302	307	69	57	94
LOC115874314	1	2	6	2	0	1	6	0	11	6	8	3	7	10	10	15	13	15	1	1	2	1	1	0	0	0	1	0	1	0	1	2	0	0	0	0
LOC115874315	38	28	10	10	20	8	131	48	96	167	204	215	178	161	238	116	90	149	52	72	58	48	55	54	52	56	58	78	58	47	78	54	71	77	78	95
LOC115874316	12	8	18	12	12	3	29	73	58	34	13	19	1	4	9	10	4	4	5	5	4	2	5	3	1	5	2	2	1	2	6	5	2	1	3	5
LOC115874317	5	6	7	3	3	7	13	9	16	34	45	42	52	56	67	29	23	22	14	25	23	17	18	9	16	10	9	20	7	9	17	13	13	14	15	17
LOC115874318	62	54	47	28	45	32	135	46	79	91	136	67	50	30	37	25	39	44	30	40	37	16	42	20	28	15	27	27	20	30	20	21	14	25	17	28
LOC115874319	21	15	18	3	8	5	28	19	12	11	28	19	5	5	5	4	7	10	3	0	0	5	4	3	5	3	4	1	3	6	2	1	5	2	1	5
LOC115874320	0	0	0	0	0	0	1	0	5	19	4	14	5	1	5	3	0	0	1	6	2	4	9	2	7	16	26	9	24	35	40	8	17	24	16	13
LOC115874321	1	2	2	0	0	2	0	0	0	0	2	0	0	0	0	0	3	0	0	2	0	1	0	1	0	0	0	0	0	0	0	0	0	2	0	0
LOC115874322	8	14	8	6	14	15	19	8	9	10	10	13	8	3	10	7	7	3	7	3	3	5	6	12	2	9	3	7	6	5	1	5	7	5	4	3
LOC115874323	135	110	95	140	95	86	144	196	135	95	137	85	92	51	64	60	41	62	64	76	106	96	81	71	54	77	74	71	66	80	81	61	74	72	61	93
LOC115874324	34	42	30	43	29	31	58	65	37	41	62	44	27	30	46	61	49	56	119	91	87	92	72	82	54	97	47	65	69	65	58	83	76	36	44	71
LOC115874325	365	514	309	462	452	329	356	646	308	254	491	254	229	239	215	316	263	378	507	435	520	479	391	397	455	436	294	456	479	425	420	405	366	322	307	433
LOC115874326	996	1052	971	1129	953	847	647	782	700	475	631	588	782	589	691	814	598	577	749	549	504	630	604	526	575	551	575	646	646	596	724	527	611	548	595	815
LOC115874327	55	7	10	15	1	3	9	16	98	56	198	106	1	1	4	1	4	0	0	2	0	1	1	0	0	0	0	0	0	0	0	0	0	0	0	0
LOC115874328	20	3	9	12	13	6	40	13	16	13	2	40	10	3	6	19	9	12	0	4	11	2	16	1	12	1	0	0	0	2	7	5	4	9	4	7
LOC115874329	98	97	85	117	129	117	257	226	269	171	276	186	101	86	90	97	78	63	113	129	115	107	83	110	91	122	103	107	115	95	116	86	116	89	80	153
LOC115874330	2822	3241	2773	4132	4339	3443	4590	3779	4660	2938	3584	3549	3177	2573	3009	2842	2608	2794	2598	2701	2124	2443	2768	2677	2235	2381	1994	2667	2158	2281	2882	2080	1963	1698	1788	2279
LOC115874331	55	85	67	106	82	95	95	112	107	81	93	70	59	64	50	59	62	63	43	39	49	43	52	42	41	32	43	43	52	27	29	37	45	27	40	40
LOC115874332	1083	1112	918	994	954	917	1272	1041	1156	776	943	996	1053	879	1101	876	860	801	729	738	609	645	835	740	728	747	654	968	733	715	995	578	613	614	587	675
LOC115874333	9	6	5	3	21	8	5	13	10	11	11	9	22	30	36	14	17	7	17	9	9	15	23	2	17	15	6	0	6	5	9	3	0	3	4	6
LOC115874334	3137	3252	2513	3465	3691	2879	4188	3272	4001	2692	3127	2843	2635	2094	2601	2469	2284	2458	2959	2691	2467	3331	2925	2980	2890	3136	2875	3392	3146	3107	3895	2694	2714	2289	2295	2884
LOC115874335	1	0	1	0	3	3	3	4	1	0	2	0	1	1	1	0	1	0	0	0	0	1	0	0	0	2	0	0	0	2	0	1	1	0	0	0
LOC115874336	0	0	0	0	0	0	0	0	0	0	0	0	0	0	0	0	0	0	0	0	0	0	0	0	1	0	0	0	1	0	0	1	0	0	0	0
LOC115874337	1362	1442	1190	1534	1585	1099	1346	1363	1223	784	973	908	851	639	740	784	671	826	751	577	616	684	673	566	586	562	598	638	625	566	772	580	589	573	545	698
LOC115874338	2679	2637	2413	3379	3332	2357	3202	3022	3374	2501	3342	3102	2674	2062	2444	2621	1927	2204	3051	2691	2338	3115	3084	2467	3051	3113	2704	3687	2900	2461	4256	2448	2674	2806	2570	3202
LOC115874339	8	4	3	29	12	8	17	8	14	14	8	7	6	3	8	8	14	7	23	30	40	29	46	16	35	19	31	43	33	39	71	60	59	44	46	44
LOC115874340	48	41	34	52	60	37	51	107	62	42	49	40	45	28	58	33	37	37	34	41	21	36	29	30	20	17	29	29	38	26	46	16	16	24	39	25
LOC115874341	25	21	20	52	47	32	69	63	89	72	73	52	50	32	62	49	37	25	45	62	41	42	24	47	22	27	45	59	39	33	38	21	30	41	35	28
LOC115874342	1719	1702	1431	2162	2211	1662	1942	1684	1761	1088	1266	1258	1964	1475	1824	1765	1475	1723	1759	1599	1477	1895	1776	1445	1651	1643	1718	1815	1826	1617	2241	1496	1438	1315	1392	1599
LOC115874343	483	435	483	669	548	476	491	365	406	255	260	257	301	262	316	282	286	265	288	281	247	257	339	248	258	243	228	245	228	267	391	241	190	211	234	243
LOC115874344	503	571	447	807	740	664	832	500	746	455	481	486	821	561	769	597	525	597	500	514	420	460	502	380	390	344	278	358	305	256	378	307	285	220	188	287
LOC115874345	3534	4289	3291	6684	7538	5723	5000	4333	4842	3216	4155	4289	4824	3939	4904	5727	4677	4680	6078	5870	4925	6161	6215	5744	5260	5940	5628	6153	5803	5616	6762	4796	5147	4041	4267	4769
LOC115874346	1	1	0	2	0	1	3	0	1	0	0	0	0	0	0	1	0	0	0	0	2	0	0	1	1	1	2	1	0	0	0	0	0	2	0	1
LOC115874347	1536	1769	1489	2285	2178	2059	2185	1628	2491	1515	1479	1654	1433	1065	1375	1420	1020	1068	1305	1073	869	1159	999	946	936	1021	823	1193	985	806	1279	779	784	924	863	1045
LOC115874348	1030	1157	934	1326	1115	1162	1036	821	1008	524	575	595	609	527	665	550	577	590	634	706	583	528	911	583	540	530	431	648	552	489	784	453	495	477	438	549
LOC115874349	121	20	21	13	23	21	29	6	250	184	538	305	4446	4113	5179	4917	3922	5250	8116	8729	7407	8803	7316	6818	6996	8260	8181	10713	10827	10125	12854	9887	10821	8343	8642	11446
LOC115874350	205	201	268	410	317	311	86	57	58	26	57	58	249	145	202	250	141	159	179	159	110	134	136	99	102	153	117	217	233	178	309	130	212	196	184	283
LOC115874351	11008	10764	9151	10311	9116	8146	2312	1669	2057	1183	1326	1720	4238	3186	3407	3645	2962	3263	4318	3514	2742	4463	4331	4349	3583	3497	3233	3347	2762	2797	3347	2244	2153	2289	2282	2876
LOC115874352	1324	1544	1211	1345	1382	1207	1131	1214	1328	993	1039	997	1111	800	926	1107	920	918	1033	1024	779	960	886	890	836	851	746	1056	898	690	1131	732	723	791	790	949
LOC115874353	2152	2387	2038	2911	2600	2335	2575	1998	2473	1424	1795	1786	2515	1892	2431	2004	1501	1407	1730	1569	1339	1682	1620	1451	1492	1676	1348	1894	1430	1353	2043	1172	1393	1239	1342	1584
LOC115874354	8874	9155	7382	11211	10858	8291	10568	9617	10707	6844	7739	7378	6897	5142	6239	6573	4794	5548	6404	5363	4546	6498	5465	5433	5316	5781	5118	6675	5352	4752	7258	4551	4893	4871	4532	5276
LOC115874355	4891	4393	2964	3642	5197	3241	9963	4062	6887	5708	5908	3381	2610	2016	2471	2713	2167	2043	2580	2456	2022	2416	2367	2318	2232	2596	2012	2470	2297	2014	2747	1762	1886	1864	1825	2304
LOC115874356	111	131	96	101	136	87	58	72	62	61	45	53	58	40	33	64	50	30	40	47	28	35	51	22	43	25	36	73	38	37	66	46	36	46	32	24
LOC115874357	341	386	395	437	442	388	484	337	391	245	278	314	244	205	280	179	182	229	171	184	141	160	194	150	157	170	142	129	144	135	171	134	128	93	125	127
LOC115874358	7083	8554	6464	8675	8797	7428	5091	5431	5792	4427	5075	5594	7488	5955	7278	6996	6293	7186	6169	6403	5450	5725	6134	6231	5385	5844	4906	6747	6187	5452	7240	4903	5450	5058	5064	5935
LOC115874359	0	0	0	0	0	2	0	0	1	0	0	0	0	7	1	0	0	0	0	2	2	4	0	1	6	6	36	25	44	18	29	5	5	22	10	6
LOC115874360	14652	18218	14073	23655	22600	18690	8798	8754	10362	4418	4969	6019	7834	6903	6380	5198	5045	4917	4634	4743	4357	3504	3137	3765	2353	2230	1968	2055	1867	1719	2075	1416	1489	1200	1216	1387
LOC115874361	2914	3555	2737	4143	4723	3223	3638	3713	3978	2609	3507	3250	4117	3251	3830	3791	3338	3484	3726	3723	3245	3950	3776	3517	3697	4166	3972	4511	3984	4023	5216	3515	3862	3452	3651	4321
LOC115874362	136	95	83	79	151	65	317	71	80	55	51	224	54	35	51	158	40	26	30	10	34	22	12	19	118	22	134	209	18	9	195	15	19	136	16	18
LOC115874363	0	1	0	1	2	0	1	0	0	2	0	6	1	0	0	0	0	0	0	0	0	0	0	0	0	0	0	0	0	0	0	0	0	1	0	2
LOC115874364	8935	10132	7950	11645	12484	9728	12664	12835	12119	7798	10706	10603	10840	8840	10802	10433	8967	9723	10279	9903	8387	10717	10395	9014	9492	11034	9769	11548	10732	11131	14291	9743	10179	9471	9619	11370
LOC115874365	6826	6418	5799	3377	4611	3991	1736	1636	1615	582	658	770	1118	602	783	965	689	851	555	526	723	638	367	577	244	280	275	145	149	150	119	82	95	72	51	31
LOC115874366	9125	9793	9223	12825	14799	11245	10685	8314	11017	5568	8449	7206	16544	13653	17121	21035	19535	18047	16181	12441	10862	16363	15148	14288	10204	10921	9835	8808	8005	9286	9004	6673	6482	5964	5722	6576
LOC115874367	1371	1436	1286	1689	1909	1365	1235	1051	981	515	608	645	507	408	551	511	510	473	447	422	415	370	456	347	348	300	305	307	316	285	339	274	279	242	236	325
LOC115874368	7	16	9	4	8	2	4	12	4	6	7	2	5	1	3	2	0	1	0	1	3	6	0	2	0	0	0	0	0	3	0	2	2	0	0	4
LOC115874369	3810	5001	4088	5758	5524	4839	7210	5668	6722	5298	6035	6015	3387	2419	2863	2370	2527	2610	1696	1663	1493	1354	1240	1391	1119	1090	939	1022	912	966	987	814	769	631	805	869
LOC115874370	4428	5068	3674	4936	6678	4278	6917	5938	6889	4109	4691	4905	3103	2496	3048	2619	2569	2886	2521	2751	2386	2846	2767	2780	2650	2876	2647	2782	2920	2745	3244	2621	2800	2347	2554	2947
LOC115874371	8	16	8	18	11	11	16	11	17	16	18	21	8	9	6	12	10	7	14	10	7	12	5	8	8	6	7	7	8	20	3	9	11	9	9	11
LOC115874372	3314	3505	2989	4492	4964	4275	4486	3834	4376	2200	2674	2657	3457	2600	3163	3671	3042	2804	3807	3329	3296	3884	3795	3605	3637	3927	3466	4313	4092	3959	4901	3584	3732	3360	3408	4021
LOC115874373	1413	139	139	244	563	281	15529	15906	21506	16485	29323	22801	937	626	341	218	184	82	45	27	29	35	21	30	20	13	21	7	11	4	14	10	10	24	12	10
LOC115874374	839	81	91	141	342	141	6013	7401	11509	10829	17957	14105	644	431	211	124	80	40	11	14	8	13	6	12	9	5	9	7	7	8	10	8	8	15	0	7
LOC115874375	3	0	0	0	5	0	63	69	88	64	136	142	4	1	1	2	1	0	0	0	0	0	0	0	1	0	0	0	0	0	0	0	0	0	0	0
LOC115874376	1265	1290	1169	1751	1875	1504	2070	1805	2084	1247	1602	1696	1154	914	1165	1139	896	956	1228	1053	937	1180	1178	1069	1052	1149	1030	1087	1032	1011	1279	919	1004	839	894	1064
LOC115874377	2	7	3	4	6	2	4	7	12	5	2	7	4	6	8	4	6	0	3	2	0	3	4	3	5	0	1	3	3	0	1	4	6	0	0	3
LOC115874378	995	1095	942	1331	1346	1193	976	923	1012	726	918	838	979	638	1031	932	879	703	836	871	736	705	745	659	693	819	581	954	778	614	1044	583	646	656	736	778
LOC115874379	27	25	25	48	49	40	87	57	88	61	79	84	72	66	54	46	28	36	92	78	53	101	95	58	80	70	96	103	79	78	96	92	76	78	112	124
LOC115874380	891	982	819	1548	1442	1300	1705	1527	2037	1243	1604	1458	1288	946	1237	1121	1074	1057	1135	1197	973	1061	1227	1069	1029	1265	1000	1380	1088	896	1439	840	867	935	803	1139
LOC115874381	735	959	764	1141	1176	793	1217	961	1127	870	961	874	694	486	705	684	582	643	601	534	452	548	542	542	450	511	457	478	479	487	674	440	458	395	454	486
LOC115874382	1244	1366	1275	1874	1722	1641	1523	1356	1854	1224	1485	1551	1549	1415	1591	1286	1177	1265	1725	2103	1546	1723	2451	1933	2262	1864	1627	2247	1876	1884	2506	2080	1753	1838	1759	1959
LOC115874383	1124	1168	806	1393	1439	1208	942	1090	1045	645	767	760	944	726	867	998	749	779	996	861	781	876	861	769	700	795	733	811	749	795	807	615	672	539	644	754
LOC115874384	1201	1269	1073	2058	1790	1602	1250	1037	1332	718	769	827	862	749	851	796	724	692	720	863	649	646	798	685	715	690	570	719	639	608	876	586	587	667	575	666
LOC115874385	1586	1582	1282	1757	1810	1440	1810	1749	1948	1599	2349	2217	2441	2114	2625	2459	2313	2378	2674	2668	2371	2928	2882	2768	2598	2911	2540	3317	3007	3055	3620	2521	2881	2470	2446	3039
LOC115874386	1035	1047	878	1517	1465	1252	1657	1258	1571	1024	1200	1341	1138	1002	1229	1045	935	998	999	1116	954	867	1243	997	956	942	827	1221	896	836	1156	802	858	826	769	977
LOC115874387	1028	1099	981	1468	1711	1412	2445	2292	2858	1768	1945	1861	915	682	904	699	702	683	701	538	487	589	523	577	458	489	356	414	425	356	399	368	285	251	245	313
LOC115874388	1042	319	304	898	600	516	28	116	3415	2340	4366	4131	8294	7369	9371	9801	8776	10427	13808	12886	10822	11210	12902	11094	11981	12323	10310	15493	13862	13097	18244	12895	12562	11702	11451	12556
LOC115874389	152	144	87	142	238	167	273	214	248	133	166	159	82	79	70	70	66	79	75	54	51	43	53	60	38	29	32	31	28	25	16	35	14	18	26	22
LOC115874390	1053	1119	999	1249	1244	1017	1220	1136	1255	928	1252	1182	2368	2225	2729	2191	2737	2856	2353	3262	2428	2194	3727	2486	3695	3555	2780	4075	3346	2769	4733	3021	2660	2824	2727	2698
LOC115874391	98	50	9	10	80	13	352	57	156	133	180	13	9	6	2	4	5	0	0	2	1	4	0	0	2	2	5	5	3	3	4	1	4	3	3	3
LOC115874392	8	6	1	0	10	0	41	1	9	20	15	5	1	0	0	0	0	0	0	0	0	0	0	3	0	0	0	0	0	0	0	0	0	0	1	1
LOC115874393	246	214	243	202	220	172	229	146	140	113	101	96	99	64	84	90	104	84	81	91	54	55	80	53	75	81	64	77	71	76	101	69	72	69	61	71
LOC115874394	0	0	2	0	0	0	2	2	0	2	2	1	1	0	0	0	0	0	0	0	0	0	0	0	1	2	1	0	0	0	0	1	0	0	0	0
LOC115874395	15	10	2	207	320	266	172	397	293	215	307	300	142	140	126	151	146	147	139	152	140	165	147	100	105	109	96	108	90	88	75	73	74	57	53	111
LOC115874396	2	4	1	0	0	0	0	0	5	37	78	57	569	391	508	1011	752	986	1587	1912	1313	1609	1714	1627	1985	2311	2102	2962	2868	2408	3430	2580	2642	2193	2079	2861
LOC115874397	256	213	213	306	338	277	803	595	801	551	625	613	352	249	269	259	239	244	206	192	163	218	194	215	159	187	195	182	194	156	176	135	160	115	101	165
LOC115874398	1297	1286	868	1059	898	812	621	972	1674	1704	2444	3218	3878	2787	3156	2436	2274	2702	508	703	630	296	271	363	157	202	170	168	137	151	107	116	113	94	102	100
LOC115874399	23383	25263	19499	28737	30717	23204	37832	32636	38292	28158	35579	34239	23619	19552	23392	22178	17477	21222	19879	19314	16644	19292	19662	17669	18355	18293	17182	20379	17063	15172	23807	14788	15888	15821	15136	17764
LOC115874400	8940	9775	7809	9762	11357	9608	5534	5300	8173	7173	12360	10099	4471	3702	4049	3677	3529	3899	2798	2439	2239	2854	2731	2221	2489	2230	2129	2205	2117	2235	2954	1957	1930	2021	1928	2336
LOC115874401	1	2	2	1	0	0	1	0	1	0	0	0	0	0	1	0	0	0	0	0	1	0	1	0	0	0	0	2	0	0	2	0	0	0	0	0
LOC115874402	0	4	2	5	5	3	6	1	8	5	9	14	10	4	5	2	3	9	5	17	4	8	1	4	7	11	6	7	6	0	1	6	3	9	6	6
LOC115874403	1628	1769	1271	1789	1884	1643	4456	4271	5419	3556	4830	4634	2629	2355	2880	2441	2342	2434	2526	2588	1978	2142	2213	2300	2251	2365	2058	2437	2190	2304	2750	2041	2477	1996	1854	2371
LOC115874405	0	0	0	0	0	0	0	0	0	0	2	0	0	0	0	1	0	0	4	0	0	0	0	0	0	0	0	0	1	0	0	2	0	0	0	0
LOC115874406	0	0	0	0	0	0	0	0	0	0	0	0	0	0	0	0	0	0	0	0	0	0	0	0	0	0	0	0	0	0	0	0	0	0	0	0
LOC115874407	4	11	1	8	7	5	16	6	57	52	36	40	8	3	0	2	2	2	3	4	0	2	0	0	2	1	0	0	1	0	3	0	0	1	0	0
LOC115874408	0	0	0	0	0	0	0	0	0	0	0	0	0	0	0	0	0	0	0	0	0	0	0	0	0	0	0	0	0	0	0	0	0	0	0	0
LOC115874409	28	34	18	24	41	29	13	33	63	21	27	17	54	43	31	42	33	34	17	20	20	15	30	42	19	21	29	12	9	16	19	20	5	15	14	10
LOC115874410	0	0	2	0	0	0	0	0	0	0	0	2	0	0	0	0	0	0	0	0	1	0	0	4	0	0	0	0	0	0	0	0	0	1	0	0
LOC115874411	148	123	85	88	131	75	269	57	160	159	114	88	84	102	86	59	62	74	65	68	63	30	53	58	65	56	51	22	45	54	38	32	37	29	34	17
LOC115874412	86	48	22	27	162	37	308	99	210	329	311	203	23	22	14	7	9	14	13	2	3	3	4	1	10	5	11	6	8	6	0	12	10	8	9	6
LOC115874413	270	114	18	16	240	29	897	72	358	499	368	30	4	5	19	5	2	5	2	4	2	1	5	6	1	1	0	2	3	0	0	3	3	6	1	5
LOC115874414	707	759	577	628	789	790	450	422	420	312	430	481	1069	945	975	974	997	905	793	858	689	775	614	1028	476	377	434	352	249	286	261	149	127	67	49	61
LOC115874415	4299	4856	3627	3797	4114	4226	7403	5716	6530	3481	3822	3962	2916	2320	2838	2268	1889	1990	2172	1995	1799	2198	2016	1955	2671	2490	2113	3130	2562	2761	3154	2373	2493	2345	2200	2768
LOC115874416	1	0	0	5	3	1	0	3	1	0	1	2	17	10	6	63	16	1	9	3	0	2	2	3	2	2	3	0	0	0	2	8	1	2	12	3
LOC115874417	5	1	0	0	5	0	14	2	10	8	1	1	0	0	0	0	0	0	0	0	0	0	0	0	0	0	0	0	0	0	0	0	0	0	0	0
LOC115874418	0	5	0	1	2	2	1	0	0	0	5	4	4	3	5	1	1	1	1	2	1	0	0	0	0	0	2	0	1	1	1	0	3	3	2	0
LOC115874419	5	1	1	0	0	0	1	3	3	2	2	2	2	0	0	1	0	0	4	1	0	0	0	1	1	2	1	0	0	0	1	6	0	3	0	3
LOC115874420	117	65	16	2	71	11	371	49	177	178	186	25	0	4	4	1	9	1	4	6	7	5	3	3	1	5	1	8	7	6	4	6	11	14	0	18
LOC115874421	188	189	169	245	240	201	592	653	657	228	342	322	815	430	607	673	616	476	182	196	158	180	147	116	247	131	108	316	209	178	201	302	284	460	308	398
LOC115874422	22	72	33	65	67	31	27	39	25	678	999	1034	1015	813	957	1252	1034	887	497	414	383	375	274	296	216	235	237	172	214	230	160	175	143	148	100	121
LOC115874423	57	138	17	95	52	11	9	6	90	5	1	8	4835	1882	3514	12987	14523	19109	40949	48319	37686	45859	43424	40666	40579	47547	40894	51444	53828	57058	70368	47056	48177	52447	48039	60041
LOC115874424	3	4	5	3	2	2	7	9	5	2	3	1	3026	3413	5109	8651	5180	4737	2549	2497	1258	3909	3387	1490	7079	1636	2103	11840	8891	5985	1977	8826	10454	18930	8687	10875
LOC115874425	0	0	0	1	0	0	0	0	0	0	2	0	0	1	0	0	0	0	0	0	1	1	0	0	1	0	1	1	2	2	0	0	4	0	0	0
LOC115874426	20	22	25	23	32	26	29	5	19	13	7	5	7	9	10	26	10	10	13	7	17	8	1	17	6	6	18	28	2	9	12	4	10	17	20	15
LOC115874427	1	4	1	6	3	5	49	122	113	219	262	188	15	35	13	37	29	24	16	24	6	11	13	9	5	3	6	5	8	5	5	6	0	3	3	5
LOC115874428	0	0	0	0	0	0	0	0	0	0	0	0	0	0	0	0	0	0	0	0	0	0	0	0	0	0	0	0	0	0	0	0	0	0	0	0
LOC115874429	3	10	0	5	11	2	30	10	21	38	37	24	17	17	40	26	28	25	21	37	31	39	33	25	43	43	32	45	36	28	50	38	39	37	32	41
LOC115874430	666	645	525	209	259	244	293	82	137	175	248	177	348	251	347	300	297	276	237	295	213	229	229	235	250	227	201	249	195	204	264	226	213	197	229	232
LOC115874431	332	365	252	490	494	413	540	517	618	365	360	378	387	255	243	276	227	209	241	192	206	306	250	216	199	262	241	270	232	220	255	233	250	200	232	291
LOC115874432	49	35	37	6	13	2	13	25	17	98	116	125	31	44	94	45	130	46	74	83	47	111	97	50	150	113	104	165	103	114	155	114	153	113	125	170
LOC115874433	0	0	0	0	0	0	0	0	0	0	0	0	0	0	0	0	0	0	0	0	0	0	0	0	0	0	0	0	0	0	0	0	0	0	0	0
LOC115874434	1	1	5	1	0	1	0	7	4	0	5	1	1	2	0	3	3	1	7	2	3	6	4	1	2	7	3	8	3	1	0	0	1	0	1	3
LOC115874435	0	1	0	0	0	0	2	1	1	1	4	10	0	0	0	0	0	0	0	2	0	0	0	0	0	0	0	0	0	0	0	0	0	0	0	0
LOC115874436	0	0	0	0	0	0	1	0	1	1	0	0	5	6	3	8	7	8	8	13	7	17	10	11	8	4	9	13	11	9	9	2	2	2	8	8
LOC115874437	0	0	0	0	0	0	2	0	2	0	1	2	0	0	0	0	0	0	0	0	0	0	0	0	0	0	0	1	0	0	0	0	0	0	0	0
LOC115874438	123	70	76	231	297	188	976	625	841	680	835	519	222	242	251	162	161	173	164	142	100	195	164	114	161	161	135	576	559	180	164	92	289	139	220	416
LOC115874439	424	39	14	13	13	11	199	710	1934	1610	2274	2428	8	13	7	20	9	10	8	11	5	18	11	7	12	4	8	5	4	8	17	3	14	8	16	12
LOC115874440	0	1	2	0	2	1	4	2	1	1	0	1	0	0	2	0	0	0	0	0	1	1	3	0	0	0	1	0	1	0	0	0	0	0	4	0
LOC115874441	3	9	1	3	6	3	2	0	1	2	1	3	21	7	18	14	36	44	70	53	61	34	57	49	28	38	34	35	51	25	49	35	26	13	23	28
LOC115874442	1844	1760	1399	1953	1752	1601	2413	1994	1875	1070	1264	1526	3477	2864	3900	2748	3047	3771	2551	3403	2728	2471	4212	2864	3782	3682	3098	4431	3800	3419	5320	3172	2816	3229	2816	2929
LOC115874443	0	0	1	0	0	0	5	28	4	7	12	11	59	58	68	41	39	63	25	30	6	12	20	21	38	22	16	26	24	15	24	43	26	28	26	29
LOC115874444	86	20	1	5	41	6	129	14	67	60	55	4	0	2	3	0	2	1	3	0	2	1	1	0	0	1	0	4	4	2	3	3	0	3	1	1
LOC115874445	0	0	0	0	0	0	0	0	0	0	0	0	0	0	0	0	0	1	0	0	0	0	0	0	0	0	0	0	0	0	0	0	0	0	0	0
LOC115874446	0	1	0	1	8	0	10	1	2	4	13	1	5	2	1	1	0	2	8	1	0	0	4	4	3	6	0	3	2	4	6	1	4	1	0	1
LOC115874447	16	10	11	13	20	13	16	12	20	17	14	11	6	4	3	2	1	5	12	2	5	10	7	13	10	7	4	3	10	2	0	5	7	4	6	9
LOC115874448	6	3	8	2	2	2	6	1	6	2	0	3	4	4	1	0	4	2	0	1	2	0	1	0	1	0	0	1	2	0	0	0	0	0	2	1
LOC115874449	0	0	0	0	1	0	1	0	0	0	0	0	0	1	0	0	0	0	0	0	4	0	0	0	0	0	0	2	0	1	0	0	0	1	0	0
LOC115874450	7	3	0	3	3	2	6	1	0	1	3	4	3	0	3	6	1	1	1	0	0	0	1	0	0	2	1	0	1	5	0	1	0	1	0	0
LOC115874451	0	0	0	3	1	2	1	1	2	0	0	0	1	2	0	0	3	1	0	2	1	2	2	0	4	3	6	1	2	0	11	2	5	3	6	2
LOC115874452	0	0	0	0	0	0	0	0	0	1	0	0	0	0	0	0	0	0	0	0	0	0	0	0	0	0	0	0	1	0	0	0	0	0	0	0
LOC115874453	0	0	0	7	0	0	117	91	107	161	204	141	55	38	22	48	36	38	16	15	20	20	16	26	27	20	21	32	41	28	27	27	31	14	10	22
LOC115874454	0	0	0	0	1	0	0	0	0	0	2	4	0	0	0	4	0	0	0	0	0	0	0	0	0	0	0	0	0	1	0	0	0	0	0	0
LOC115874455	84	89	58	58	47	53	207	283	243	353	150	259	85	118	175	111	110	21	16	10	1	41	20	15	4	33	25	1	4	7	5	1	3	2	1	14
LOC115874456	783	809	716	1003	1082	836	967	815	900	557	590	559	523	420	535	516	438	473	422	417	410	440	426	383	408	407	383	481	423	418	605	384	375	383	396	396
LOC115874457	2	2	1	2	4	0	0	0	0	2	0	2	1	0	0	0	0	0	0	0	0	0	0	0	0	0	0	0	0	0	0	0	0	0	0	0
LOC115874458	925	966	957	1434	1441	1214	962	865	1077	623	736	797	1779	1882	2162	1401	1354	1437	1165	1189	956	909	1259	1045	1025	1141	851	1278	987	872	1372	875	855	825	781	763
LOC115874459	4136	4625	4841	4851	5475	4745	4340	3888	5568	2345	2342	3134	1748	1317	1620	1332	1216	1289	833	1244	986	779	990	1008	717	777	603	580	584	743	610	468	560	447	330	423
LOC115874460	428	405	286	354	335	260	459	257	723	208	270	235	213	136	195	160	175	187	71	148	104	195	173	203	144	175	120	134	186	136	129	101	110	125	120	133
LOC115874461	0	0	0	0	0	0	0	0	0	0	0	0	0	0	0	0	0	0	0	0	0	0	0	0	0	0	0	0	0	0	0	0	0	0	0	0
LOC115874462	5	11	7	2	15	7	7	14	12	8	23	12	1	2	1	0	0	3	0	6	0	0	1	1	0	1	0	0	0	1	1	1	0	0	0	0
LOC115874463	13	26	15	11	37	24	31	30	33	29	43	58	7	5	6	4	2	1	4	1	6	1	0	2	3	0	3	2	6	1	3	0	1	2	1	0
LOC115874464	435	435	394	431	406	343	380	272	318	199	318	258	308	249	295	288	237	257	257	217	195	214	209	193	207	204	175	259	216	197	227	161	159	130	175	209
LOC115874465	1	1	4	1	1	1	3	2	2	0	5	0	0	2	3	2	1	1	0	3	1	1	0	3	3	2	2	0	2	1	2	1	2	1	2	1
LOC115874466	2	0	0	1	1	2	15	9	9	9	6	6	17	19	59	4	15	32	32	12	10	47	22	30	56	18	97	76	71	29	133	50	27	10	69	16
LOC115874467	5	9	7	49	5	2	7	22	20	6	4	0	3	1	0	6	2	3	4	0	1	34	13	0	0	0	2	0	0	15	0	1	1	0	0	0
LOC115874468	0	0	0	0	0	0	2	0	0	0	0	1	0	0	0	0	0	0	0	0	0	0	0	0	0	0	0	0	0	0	0	0	0	0	0	0
LOC115874469	8	0	0	22	27	18	25	17	65	72920	81005	71660	103	23	7	5	0	0	1	0	0	0	0	0	0	0	0	0	0	0	0	1	0	0	0	0
LOC115874470	0	0	0	0	0	0	0	0	0	0	0	0	0	0	0	0	1	0	0	0	0	0	0	0	0	1	0	0	0	0	0	0	0	0	0	0
LOC115874471	0	0	0	0	0	0	0	0	0	0	0	0	0	0	0	0	0	0	0	0	0	0	0	0	0	0	0	0	0	0	0	0	0	0	0	0
LOC115874472	4	2	2	0	4	2	2	0	2	1	0	2	0	0	1	1	0	2	0	0	0	0	1	0	2	0	0	0	0	0	2	0	0	1	4	0
LOC115874473	52	5	0	21	7	14	164	128	314	203	435	533	30	26	7	9	16	2	0	0	0	1	0	0	0	0	0	0	0	0	0	0	0	0	0	0
LOC115874474	1	3	0	1	1	0	1	1	3	0	1	0	0	1	0	1	0	1	0	0	0	0	1	0	0	0	0	0	0	0	0	0	0	0	0	0
LOC115874475	27	18	10	17	29	31	70	86	75	39	27	31	36	22	50	11	23	40	26	21	30	4	16	19	15	13	15	8	21	14	24	6	3	8	22	22
LOC115874476	10	0	4	0	24	0	100	14	27	24	10	1	1	2	2	0	1	0	5	0	3	3	4	1	3	4	1	2	1	1	6	2	4	3	2	5
LOC115874477	127	9	55	131	55	65	120	120	205	361	596	788	759	939	1126	657	663	844	1044	1109	1005	900	1065	919	1006	1129	971	1568	1502	1455	1775	1347	1282	1190	1325	1575
LOC115874478	145	114	104	104	90	76	305	235	614	189	246	172	122	99	91	59	61	37	36	39	18	39	34	39	27	29	32	59	36	49	60	30	41	23	28	29
LOC115874479	0	0	0	0	0	0	1	0	0	0	0	0	0	0	0	0	0	0	0	0	0	0	0	0	0	0	0	1	0	0	0	0	0	1	0	0
LOC115874480	471	541	472	596	670	549	643	549	585	353	429	457	572	481	547	529	395	419	520	456	444	558	541	488	504	538	461	624	518	538	626	429	501	459	491	575
LOC115874481	75	79	78	88	90	60	130	120	109	138	108	99	80	63	86	72	65	82	77	76	86	77	108	90	64	87	65	74	77	74	109	78	72	67	56	67
LOC115874482	1565	779	741	182	1021	103	4	58	963	410	605	701	27030	14676	21187	13125	8690	3758	10531	8293	5301	11582	11204	5972	9838	15734	13632	20220	12835	15805	25695	6354	12746	12481	8162	20748
LOC115874483	27	43	22	40	32	35	55	33	67	38	50	53	25	19	30	35	26	19	22	20	34	27	31	30	24	31	18	40	23	30	29	25	27	11	37	43
LOC115874484	0	0	0	0	0	0	0	0	0	0	0	0	0	0	0	0	0	0	0	0	0	0	0	0	0	0	0	0	0	0	0	0	0	0	0	0
LOC115874485	0	0	0	0	0	0	0	0	0	0	0	0	0	0	0	0	0	0	0	0	0	0	0	0	0	0	0	0	0	0	0	0	0	0	0	0
LOC115874486	40	33	35	79	86	63	155	81	112	56	76	84	49	40	44	29	36	23	25	37	23	42	35	25	15	23	13	17	17	25	25	13	11	13	7	12
LOC115874487	14	7	1	0	5	1	49	4	25	26	39	3	5	0	1	3	4	4	2	2	5	3	3	4	3	1	0	2	7	4	2	0	1	0	4	1
LOC115874488	7	0	0	0	3	2	0	0	3	2	6	2	1	0	1	1	2	5	2	7	1	4	4	2	2	4	1	0	1	2	2	1	1	0	0	3
LOC115874489	2409	2564	2192	3555	3410	2864	3756	3093	3519	2532	2939	2982	3189	2471	2981	3095	2312	2366	2689	2509	2186	2731	2597	2486	2514	2660	2420	3321	2695	2546	3412	2208	2471	2420	2216	2809
LOC115874490	0	0	0	0	0	0	0	0	0	0	0	0	0	0	0	0	0	0	0	0	0	0	0	0	0	0	1	0	0	0	0	0	0	0	0	0
LOC115874491	0	0	0	0	0	0	0	0	0	0	0	0	0	0	0	0	0	0	0	0	0	0	0	0	0	0	0	0	0	0	0	0	0	0	0	0
LOC115874492	6	5	5	7	3	9	5	3	3	1	1	4	1	5	2	9	10	1	8	1	3	0	1	10	2	1	0	4	4	1	6	3	0	4	1	1
LOC115874493	8	7	5	8	0	3	6	2	4	4	6	4	8	2	1	1	2	3	2	4	5	1	3	6	2	7	1	1	9	6	1	2	4	4	3	2
LOC115874494	0	0	0	2	0	0	0	0	2	0	1	0	1	0	1	0	0	0	0	0	0	0	0	0	3	1	0	8	1	2	2	0	4	0	3	1
LOC115874495	1	0	3	1	0	0	0	0	2	0	0	0	0	0	0	0	0	0	0	0	0	0	0	0	0	0	0	0	0	0	0	0	0	0	0	0
LOC115874496	0	0	0	0	0	1	1	0	2	0	0	0	0	0	0	0	0	0	0	0	0	1	0	0	0	0	1	0	0	0	1	0	0	0	0	0
LOC115874497	0	0	0	1	0	0	0	0	1	0	0	0	0	0	0	0	0	0	1	0	0	0	1	0	0	0	0	1	0	0	0	0	0	0	0	0
LOC115874498	112	82	83	60	48	61	120	172	313	190	352	244	101	52	36	35	28	21	22	23	6	24	13	8	12	15	14	16	11	10	33	9	20	8	7	27
LOC115874499	11602	12685	10856	13364	12880	10920	12033	9918	12010	7436	8190	8358	8135	6819	8411	7123	5863	6746	5910	5728	4724	5363	5432	5249	5016	5226	4429	5738	4739	4283	6342	4227	4216	4134	3761	4723
LOC115874500	219	62	6	3	124	9	553	50	295	358	235	24	8	1	26	4	3	2	1	4	0	1	2	2	1	0	1	2	0	0	12	2	0	4	19	2
LOC115874501	108	171	146	208	162	215	60	134	91	103	171	164	246	131	189	118	79	94	71	93	122	51	37	46	53	35	45	45	29	37	46	49	40	29	30	50
LOC115874502	44	3	1	3	4	1	39	77	193	216	401	385	23	43	41	8	9	4	0	1	0	0	2	0	0	0	0	0	0	0	0	0	0	1	0	0
LOC115874503	82	78	50	62	36	6	1	0	0	12	16	20	2138	1635	1849	2483	3894	4203	1621	1931	939	1351	1168	1078	1833	1885	2309	2657	3053	2370	4386	2097	1985	4497	4741	4275
LOC115874504	46	16	23	16	14	19	8	4	7	83	77	27	16	20	17	10	25	15	9	10	9	3	6	1	4	2	2	8	1	3	10	6	2	1	1	2
LOC115874505	25	54	45	28	31	31	145	376	1677	3221	2974	3869	411	517	433	504	221	356	258	193	130	188	250	203	140	185	151	202	226	247	221	178	190	157	140	237
LOC115874506	1658	1822	1205	2259	2109	1779	2129	2419	2550	1708	2090	2160	1397	1089	1261	1313	1247	1284	1289	1198	1068	1179	1241	1231	1060	1219	1162	1305	1303	1267	1380	1096	1077	1157	1231	1367
LOC115874507	231	230	204	293	399	290	584	451	529	424	450	503	299	275	274	261	239	228	301	236	192	226	260	307	240	284	229	316	259	266	268	182	250	184	219	296
LOC115874508	6894	8863	6552	6082	6349	5716	1090	1197	1394	1019	1697	1342	2709	2381	2479	2025	2286	2270	1622	1948	1872	1170	1332	1481	759	676	582	367	457	414	307	304	278	212	223	296
LOC115874509	8401	9260	8083	9169	8515	6917	4044	4341	3817	2591	3044	3156	4531	3735	4722	4289	3659	3976	4018	4563	3700	3824	4145	3835	3357	3239	3005	3799	3244	3041	4027	2843	2841	2528	2558	3220
LOC115874510	516	365	333	356	279	270	214	281	244	215	289	449	693	584	620	623	632	566	383	421	431	300	212	264	170	189	158	307	250	209	202	223	210	300	234	289
LOC115874511	192	154	153	126	252	105	45	33	23	10	24	31	526	222	383	585	642	573	361	530	451	277	204	267	217	282	308	516	298	308	475	414	362	423	380	546
LOC115874512	168	86	96	43	110	21	116	51	82	100	91	108	976	693	989	1242	1586	1735	1802	2577	2159	1702	2143	1974	1967	2464	1841	2683	2510	2001	3635	2151	2216	2239	2323	2214
LOC115874513	639	598	474	666	537	537	788	764	807	609	703	657	508	356	428	428	364	406	462	407	417	496	464	475	427	472	443	670	515	501	617	496	401	503	481	520
LOC115874514	182	187	178	264	199	200	296	341	546	351	560	607	435	369	435	372	357	361	389	452	374	333	393	324	408	372	398	468	440	388	550	374	406	326	341	374
LOC115874515	38063	45350	37536	34679	36285	30908	49122	35287	44642	23699	27476	26742	23303	18470	24798	21349	20338	21333	18169	17838	14555	18028	18154	16259	17734	19223	16127	22613	20485	20269	25294	17574	19058	15502	14800	17107
LOC115874516	824	827	641	1090	1081	904	840	825	936	642	742	720	1052	761	969	836	688	690	652	632	530	611	593	615	584	610	500	682	564	564	781	554	508	478	476	594
LOC115874517	1126	1269	1056	1186	1156	1189	859	884	1154	735	815	777	973	927	1017	748	791	766	601	674	600	647	712	722	682	722	503	793	700	603	782	497	606	580	494	689
LOC115874518	1	0	2	3	0	1	3	0	1	0	0	0	1	2	0	1	2	1	0	0	0	2	0	2	1	2	0	0	1	0	1	0	2	3	2	1
LOC115874519	416	626	557	767	870	708	885	778	999	576	600	650	432	374	473	381	397	435	300	423	346	404	396	397	394	342	232	346	360	284	298	271	245	230	228	225
LOC115874520	1	2	0	0	0	1	0	0	9	2	2	5	0	1	0	0	0	6	0	0	0	0	0	1	0	0	0	1	0	1	1	0	0	3	0	0
LOC115874521	0	0	0	0	0	0	1	17	49	1	0	5	0	3	0	0	0	0	0	0	0	0	0	0	0	1	0	0	0	0	0	0	0	0	0	0
LOC115874522	0	0	0	1	3	1	342	524	1661	845	126	554	326	490	205	6	2	1	0	0	0	3	0	0	1	0	1	0	0	0	1	0	2	2	1	1
LOC115874523	273	267	177	342	394	240	777	867	863	706	869	935	581	443	618	692	572	582	775	785	736	885	744	805	798	832	840	1069	923	874	1185	885	1003	753	1079	1120
LOC115874524	1122	1185	844	1710	1695	1278	1535	1997	1207	1381	1779	1546	983	751	924	1016	838	851	1188	1079	890	1342	1243	1083	1209	1289	1126	1335	1352	1321	1528	1176	1285	1136	1272	1389
LOC115874525	38230	46735	36753	48870	52624	43306	46109	47159	52977	31360	42825	45384	37233	32233	41295	34232	35746	36222	31390	32577	28994	31814	30129	31564	31634	33808	29549	32742	31283	31644	36953	28454	30715	26997	27461	33826
LOC115874526	10857	10439	9582	6162	4495	3712	4565	4376	4986	3159	2337	2121	1230	879	878	1309	749	969	1229	951	856	1039	919	794	795	682	565	855	703	507	995	539	576	747	664	745
LOC115874527	13	13	8	14	18	23	78	21	78	46	42	47	5	9	12	8	8	5	7	6	11	7	4	10	8	18	11	25	19	11	21	21	18	9	15	16
LOC115874528	126	53	43	29	40	31	405	754	1181	1276	3045	1255	51	28	54	49	52	25	22	9	21	18	18	8	5	7	12	12	19	20	8	8	18	20	13	10
LOC115874529	1989	2229	1646	1863	1754	1508	1327	1364	1387	784	1136	1040	1186	894	1169	1086	977	909	852	894	736	755	754	780	758	772	665	919	782	755	990	673	701	665	702	773
LOC115874530	964	1098	1163	894	879	632	1061	631	1071	589	589	655	721	627	680	553	426	502	354	329	267	328	369	287	295	324	316	322	288	284	365	267	255	231	248	259
LOC115874531	3186	3731	3325	3339	3488	3186	4770	4249	6055	3593	4818	4669	4891	4575	5306	4264	4075	4285	3426	3214	2783	3744	3664	3688	3671	4103	3895	4747	3911	4008	5110	3689	3945	2956	3097	3553
LOC115874532	1980	2071	1744	2401	2457	2150	3837	2931	3653	2558	3039	3092	3068	2601	3319	2569	2378	2747	2491	2386	1971	2320	2302	2379	2187	2595	2193	2522	2244	2387	2662	2250	2422	1942	1893	2322
LOC115874533	1209	1206	898	1731	1768	1527	1975	1784	1952	1188	1330	1144	603	506	621	665	524	586	562	519	476	612	618	640	489	457	439	508	498	503	591	373	424	444	415	502
LOC115874534	7149	7692	6406	9395	9894	8394	6349	5969	6024	3068	3668	3943	3745	3218	4028	3345	2976	3277	2831	2714	2635	3038	2970	2919	2716	2927	2390	2981	2441	2428	3162	2194	2454	2083	2032	2417
LOC115874535	33	49	34	41	39	38	27	26	22	171	52	95	143	77	52	49	23	29	23	27	24	13	21	14	11	16	11	4	15	3	10	8	4	5	5	1
LOC115874536	379	422	333	631	677	500	532	424	549	341	397	406	448	331	451	420	307	312	449	349	311	445	385	394	308	389	320	361	340	305	393	262	298	232	228	346
LOC115874537	39317	44930	34673	53203	52526	41579	38389	37657	37170	20607	26046	26567	39994	31458	37450	37361	31848	35622	32482	31118	28496	33796	31285	28824	31352	36493	29662	38183	32865	33756	43856	29436	31502	27662	29721	33287
LOC115874538	135	175	100	105	133	110	134	110	123	50	69	54	44	28	43	49	38	28	24	36	28	25	27	37	23	24	18	26	17	25	29	17	19	27	15	15
LOC115874539	9500	9076	8605	10937	11898	8669	11736	11936	12483	8658	12298	14981	8408	9786	11259	8702	7921	9682	8749	8593	7424	7754	7997	7778	7643	8478	7098	9644	8930	8351	11182	7902	8154	7348	8441	8741
LOC115874540	201	219	147	245	264	203	282	220	295	171	191	210	170	136	216	151	176	147	158	190	175	116	194	137	156	154	140	211	217	147	231	157	135	135	150	155
LOC115874541	2879	3289	2748	3246	3042	2480	3198	3169	3534	1834	1890	1908	1635	1206	1451	1609	1289	1403	1145	1036	933	955	1085	1000	918	996	787	1077	905	884	1162	848	860	839	785	933
LOC115874542	4707	5215	4331	5743	5145	4376	4818	4431	4866	2558	2487	2521	2578	2324	2387	2571	2101	2366	1636	1640	1280	1587	1518	1466	1440	1350	1279	1551	1465	1300	1717	1255	1224	1102	1096	1416
LOC115874543	6	5	6	1	0	1	3	1	13	1	2	2	7	19	20	17	10	9	7	7	9	6	7	1	8	18	2	1	5	10	10	7	0	2	4	0
LOC115874544	15	14	11	20	25	18	27	16	34	15	15	21	16	19	22	24	15	22	11	8	22	17	9	10	14	17	8	3	8	15	13	8	4	5	12	7
LOC115874545	2273	2767	1961	2074	2333	2030	2533	2762	2540	1954	2718	2604	1358	1208	1389	1179	1176	1322	1093	1057	945	1102	1096	943	1091	1181	903	993	903	1003	1083	841	860	790	859	1013
LOC115874546	1422	1012	892	1776	1710	1379	6044	9205	10807	8878	10680	12317	7162	7271	8833	8389	4980	5446	7694	7325	6162	8449	8906	7370	9021	9657	8789	11336	9840	8794	12960	8316	9334	8316	7546	9671
LOC115874547	652	658	703	1206	1052	1200	543	643	485	365	455	585	1023	783	747	587	418	604	1903	1683	821	2544	2438	1648	5013	1692	1945	4242	1794	4656	947	3075	1825	2531	4868	3880
LOC115874548	299	340	285	406	467	328	619	275	518	383	379	364	344	358	399	318	268	323	274	284	258	225	245	185	213	265	177	265	218	181	277	215	176	191	148	188
LOC115874549	923	1015	829	1402	1332	1111	1301	1243	1529	1024	1290	1254	1348	1249	1400	1320	1015	1043	1419	1185	1056	1344	1426	1269	1242	1499	1310	1495	1482	1346	1663	1266	1304	1209	1191	1398
LOC115874550	62	44	55	105	68	85	59	39	64	67	144	86	270	213	241	208	169	166	128	138	123	150	138	159	108	116	121	144	132	116	204	127	141	118	121	129
LOC115874551	404	69	35	205	60	242	1913	2108	2427	4820	6140	5857	7894	6315	6945	5331	4779	5515	2596	2986	2479	1910	2261	1865	2311	1940	1656	2820	2205	2326	2548	2156	1933	2345	1887	2295
LOC115874552	851	858	635	825	886	793	1088	1095	1252	862	1013	988	698	546	573	578	517	520	636	581	499	527	585	538	561	609	454	604	529	535	621	492	459	450	446	553
LOC115874553	26	43	9	23	33	63	217	242	249	189	176	225	214	207	295	194	176	204	174	128	101	177	176	161	151	186	146	191	183	161	236	160	186	157	123	148
LOC115874554	0	1	0	0	3	1	0	1	2	1	7	3	1	3	5	4	7	1	3	5	4	4	2	4	1	2	5	1	5	1	0	0	6	2	2	1
LOC115874555	635	633	554	1114	1048	902	1442	1076	1508	943	945	935	502	498	616	582	540	503	843	971	736	758	969	894	875	962	662	1120	909	813	1199	793	744	779	743	806
LOC115874556	375	240	218	340	276	260	244	203	244	192	263	280	359	298	377	327	396	401	454	616	515	369	499	441	478	530	445	551	537	432	643	503	451	436	459	529
LOC115874557	1415	1579	1200	1525	1547	1290	1608	1684	1703	1090	1297	1298	1009	906	1125	933	794	892	985	939	833	928	938	927	886	985	863	1072	922	846	1151	902	897	753	798	948
LOC115874558	0	0	2	3	1	0	2	0	1	1	0	0	0	0	1	0	1	1	1	0	2	0	0	1	0	2	1	0	3	2	4	2	0	1	0	3
LOC115874559	0	2	1	3	6	1	1	2	6	2	3	5	1	1	1	0	0	1	0	0	0	2	2	3	1	1	0	1	2	1	0	1	0	1	0	3
LOC115874560	14	3	12	14	10	18	37	35	24	22	18	12	10	7	11	16	18	14	15	28	27	35	19	22	28	29	33	39	32	18	36	28	25	26	42	27
LOC115874561	841	880	625	797	778	630	781	765	887	547	678	654	555	468	573	661	524	536	755	755	599	579	648	687	668	738	640	891	847	759	962	726	635	682	709	798
LOC115874562	136	129	83	201	239	168	365	524	529	270	652	1076	1348	1144	1783	1175	1374	1065	836	908	608	443	432	516	359	291	297	421	322	243	373	258	350	161	293	207
LOC115874563	1321	1530	1348	2036	2050	1533	1847	1780	1989	1437	1603	1647	1883	1544	1949	1616	1428	1477	1556	1385	1224	1425	1430	1256	1390	1462	1273	1594	1468	1515	1737	1224	1318	1260	1146	1347
LOC115874564	2	0	0	4	0	0	4	3	5	7	1	4	1	1	1	0	1	1	2	2	0	1	0	4	3	4	1	4	1	2	1	2	0	1	1	2
LOC115874565	175	93	79	84	48	120	312	1471	761	441	185	232	505	560	696	424	427	215	80	65	31	50	37	48	43	44	47	55	48	64	44	40	60	51	33	57
LOC115874566	11	2	0	0	0	0	38	55	120	218	414	141	1	0	0	5	0	0	0	0	0	0	0	0	1	1	0	3	1	0	1	0	0	0	0	2
LOC115874567	2150	2251	1968	2093	2103	1757	1726	1713	1851	1068	1245	1410	1179	997	1294	1225	951	1093	1190	1264	1087	1060	1182	1060	1034	1109	908	1403	1098	1096	1512	997	1033	1087	1067	1182
LOC115874568	59	11	3	5	1	4	793	931	1260	801	1060	1554	27	62	73	18	27	7	0	3	1	6	1	0	1	1	1	1	0	2	3	0	1	0	4	0
LOC115874569	199	23	12	6	4	7	619	1688	4397	1478	2130	2419	139	93	137	85	76	78	33	26	28	18	18	15	20	20	22	26	33	20	24	19	18	19	26	27
LOC115874570	55	61	81	85	83	59	608	606	754	863	1148	1110	436	485	507	464	334	387	179	179	154	122	151	103	106	110	92	106	97	109	97	73	82	100	54	82
LOC115874571	1	0	0	0	0	0	0	0	1	9	10	2	59	241	57	48	59	19	5	3	1	6	2	6	7	2	3	0	0	0	0	2	0	0	0	0
LOC115874572	0	1	1	1	0	0	2	14	5	19	15	27	127	439	123	84	81	43	6	4	7	16	6	11	3	2	2	1	0	1	0	1	0	3	0	2
LOC115874573	556	700	486	566	487	577	121	178	137	295	541	237	624	521	511	499	421	392	457	388	434	194	202	314	84	96	89	71	55	46	42	33	27	24	10	21
LOC115874574	1	4	2	4	9	3	10	17	34	30	2	6	5	17	8	19	15	4	5	0	0	2	1	0	0	0	0	0	0	0	0	0	2	0	0	0
LOC115874575	5	0	1	2	0	0	394	312	346	326	562	310	0	0	0	0	0	0	0	0	0	0	0	1	0	0	0	0	0	0	0	0	0	0	1	0
LOC115874576	0	0	0	0	0	0	0	0	0	0	0	0	0	0	0	0	0	0	0	0	0	0	0	0	0	0	0	0	0	0	0	0	0	0	0	0
LOC115874577	2	2	0	1	5	2	7	6	20	2754	6148	2808	11	30	44	51	20	2	2	2	0	0	6	0	1	4	2	3	1	1	8	4	3	1	1	1
LOC115874578	2691	3233	2479	3434	3522	2859	2566	2332	2249	1296	1453	1549	1865	1541	1715	1770	1571	1913	1747	1700	1533	1642	1773	1589	1422	1439	1483	1545	1436	1415	1787	1316	1334	1145	1274	1494
LOC115874579	1	2	0	0	0	2	0	0	0	0	0	0	0	0	0	0	0	0	0	0	0	0	0	0	0	0	0	0	0	0	0	0	0	0	0	0
LOC115874580	43	24	13	16	35	2	7	8	26	10611	26897	16075	198	165	267	229	273	375	201	251	250	199	260	236	238	220	168	272	232	231	236	261	245	217	204	235
LOC115874581	4	2	5	2	2	2	1	6	2	0	3	0	4	1	6	5	17	3	1	3	3	6	3	4	4	6	3	3	9	4	8	5	6	46	11	18
LOC115874582	2	1	0	1	3	2	103	153	118	96	176	147	252	211	399	392	289	263	380	430	329	413	233	283	290	186	196	376	361	381	380	340	367	397	509	563
LOC115874583	67	83	72	54	61	41	32	18	31	282	321	463	10	7	5	11	11	20	12	14	6	8	9	4	11	13	4	6	10	13	3	9	4	9	7	10
LOC115874584	0	0	0	0	0	0	0	0	0	0	0	0	0	0	0	1	0	5	0	1	0	0	1	0	0	0	0	0	0	0	0	0	0	0	0	0
LOC115874585	0	2	1	0	0	0	1	2	1	1051	1452	2305	1	4	7	10	8	9	6	18	8	10	12	5	8	4	9	16	11	11	6	9	6	13	3	9
LOC115874586	1417	921	949	2360	2210	1783	697	550	915	1566	2043	2387	5471	4771	6231	4856	4960	5634	5444	6341	4941	4867	6679	5648	5241	5307	4580	6496	5075	4409	7520	4337	4334	4432	4005	4663
LOC115874587	116	70	68	114	146	119	57	114	127	394	552	579	457	349	364	386	224	303	178	181	125	123	161	119	123	157	151	315	229	148	186	277	220	173	164	178
LOC115874588	4130	4863	4137	6285	7175	5354	5367	4890	5048	2958	3201	3258	3720	3017	3601	3489	2980	3213	2941	2770	2535	2730	2714	2466	2777	2758	2395	3236	3079	3009	3681	2536	2923	2572	2480	3093
LOC115874589	96	77	100	144	149	102	250	181	195	167	177	187	188	144	152	223	174	176	466	314	294	393	491	324	425	429	358	465	374	393	506	335	347	296	259	416
LOC115874590	764	651	559	835	845	726	790	1301	1115	524	603	538	995	783	878	800	803	811	1241	999	805	1433	1393	1388	1542	1332	1375	1675	1455	1471	1728	1443	1523	1346	1438	1761
LOC115874591	3	2	0	3	0	0	0	2	1	1	0	0	0	0	0	0	1	2	3	0	0	1	1	0	1	0	0	1	0	1	0	0	0	0	0	0
LOC115874592	6250	6288	5340	6332	6551	5482	6619	6584	6580	4731	5392	5151	3751	3032	3588	3452	3092	3267	2930	2419	2490	2736	2645	2569	2196	2201	2201	2256	2055	1958	2286	1690	1809	1556	1607	2037
LOC115874593	924	1067	802	1265	1288	1119	1473	1401	1654	1114	1398	1439	1862	1340	1984	2128	1909	1995	3318	2906	2598	4029	3428	3475	3367	3824	3194	3590	3472	3336	4225	3047	3090	2637	2792	3576
LOC115874594	786	807	615	974	1016	730	891	925	1061	706	823	844	577	433	500	551	428	416	577	540	441	545	551	485	460	546	483	523	516	498	711	507	452	491	512	569
LOC115874595	455	359	274	452	479	344	798	879	876	709	893	744	727	566	620	692	626	606	642	614	580	626	614	682	613	711	558	746	645	595	757	563	641	598	584	718
LOC115874596	2503	2682	1983	2886	2670	2391	2388	2638	3839	1903	2761	2697	3141	2381	3119	2379	2016	1948	2018	1917	1583	1794	1810	1756	1744	1945	1625	2177	1727	1728	2249	1428	1689	1499	1464	1944
LOC115874597	0	0	0	12	2	27	264	80	83	12	3	1	2	2	1	1	1	0	1	2	1	5	1	0	2	1	0	0	1	1	6	0	3	0	2	4
LOC115874598	37	14	17	4	19	12	117	8	60	57	70	16	14	36	47	31	17	15	38	33	33	57	58	34	56	48	78	54	71	69	95	45	27	49	59	63
LOC115874599	310	438	374	303	357	245	546	312	339	379	559	377	593	714	642	542	504	512	830	807	702	1286	1172	1127	1158	1281	1580	1577	1088	1082	1888	949	1133	1077	1268	1420
LOC115874600	957	1139	843	1288	1437	1156	1158	1047	1199	770	897	727	786	573	766	737	618	602	634	649	555	628	648	534	425	442	519	530	563	516	674	489	500	438	491	542
LOC115874601	924	957	835	1023	1139	976	984	873	1185	985	1339	1209	900	757	898	916	694	704	980	782	706	917	797	861	793	857	774	986	811	889	991	761	789	742	700	896
LOC115874602	4982	5478	4358	5360	5801	4741	6378	6295	6887	4163	4928	5418	4541	4147	4742	3796	3172	3539	3793	3830	3199	3880	3875	3320	3156	3779	3377	4000	3384	3625	4709	3111	3458	3246	3315	3902
LOC115874603	11	16	12	19	6	18	23	15	17	30	32	20	9	4	8	5	15	11	10	4	6	12	11	10	23	11	3	12	9	14	17	5	10	14	5	17
LOC115874604	0	0	0	0	0	0	0	0	0	0	0	0	0	0	0	0	0	0	0	0	0	0	0	0	0	0	0	0	0	0	0	1	0	0	0	0
LOC115874605	45	14	22	11	19	5	150	121	171	154	334	194	24	16	17	16	9	25	44	21	42	25	35	11	24	31	20	44	27	24	40	32	22	26	32	32
LOC115874606	795	814	732	897	1007	752	946	960	1014	778	964	905	1089	854	971	1082	844	847	1009	954	826	1224	1030	893	1067	1195	1137	1280	1188	1164	1392	961	1031	1068	1026	1275
LOC115874607	15	25	27	27	37	18	41	39	61	34	26	39	40	21	35	32	16	22	46	11	22	44	21	25	27	26	24	25	28	30	38	27	26	12	21	27
LOC115874608	158	94	85	128	102	89	120	266	443	422	701	802	1555	1391	1873	1806	1395	1544	2074	2272	1892	2186	2284	1999	2265	2428	2077	3111	2716	2382	3459	2282	2420	2302	2145	2467
LOC115874609	394	61	35	172	69	181	4452	4545	8284	6599	15629	8474	24	24	48	34	16	25	17	23	14	7	23	20	14	10	16	18	10	16	17	19	20	14	12	14
LOC115874610	245	111	32	77	270	94	1561	626	1026	1055	1378	940	133	88	116	149	99	87	87	93	70	83	67	47	55	60	64	73	75	57	90	72	69	59	47	59
LOC115874611	197	172	114	152	178	120	493	372	524	625	886	793	758	598	718	608	456	629	523	518	443	505	487	441	501	492	407	574	526	431	707	512	472	514	497	541
LOC115874612	0	0	0	2	1	6	4	0	6	1	0	2	0	0	0	3	5	3	0	1	0	0	0	0	2	0	1	0	1	0	0	0	1	0	0	0
LOC115874613	0	0	0	1	2	0	0	3	3	0	2	0	0	2	1	2	1	2	0	0	0	0	0	0	0	3	0	0	0	0	0	0	1	0	0	0
LOC115874614	0	0	1	0	0	1	0	0	0	1	0	1	0	1	0	0	0	0	0	0	0	0	0	0	0	0	0	0	0	0	3	0	0	0	0	0
LOC115874615	211	240	190	281	244	202	182	274	256	225	184	448	569	976	1310	1047	733	291	135	222	186	366	212	130	231	248	121	153	103	125	307	175	137	162	134	119
LOC115874616	3166	3438	2635	4835	4406	3562	5052	3350	3303	2466	2555	2920	1864	1639	2449	1808	1950	1951	1991	1728	1287	1686	1796	1717	1692	1241	1142	1700	1335	1542	1402	1457	1360	1321	1540	1529
LOC115874617	211	94	91	175	164	108	3	11	700	1	4	1	83	42	51	398	353	601	2037	2505	2202	3960	3529	3083	5183	5144	4230	8776	6773	6927	7309	5848	6018	5295	4590	5307
LOC115874618	245	117	106	92	151	23	22	24	67	1	1	1	131	31	70	1720	1355	1467	3662	4925	3779	1909	1785	1990	2084	1792	2033	4026	3137	3459	2891	2729	2556	2012	2728	3430
LOC115874619	2271	2473	1991	2577	2659	2174	2979	2601	3157	2206	2693	2646	2167	1693	2165	2040	1670	1809	1639	1494	1322	1534	1507	1393	1473	1644	1466	1825	1564	1467	1975	1481	1362	1306	1233	1524
LOC115874620	1254	1479	1081	1607	1459	1281	2607	3019	1522	5533	8369	3569	445	602	339	291	283	297	491	334	368	481	339	377	539	425	325	210	253	198	150	112	141	44	17	35
LOC115874621	33	43	24	17	57	21	52	44	64	34	41	34	13	23	20	13	15	24	22	13	19	19	19	12	13	18	17	27	16	13	10	19	7	26	11	23
LOC115874622	558	2492	170	141	15	33	7	3	20	3	5	8	165	541	464	421	279	1131	623	488	456	1518	1180	690	2019	1506	1409	1785	3264	1932	1893	1878	1434	3289	2076	2775
LOC115874623	2	1	2	0	6	2	1	0	3	2	0	1	0	2	2	2	1	2	0	4	0	0	1	2	4	3	3	4	1	2	2	2	0	3	0	1
LOC115874624	0	0	1	0	0	1	4	0	5	0	1	1	1	0	0	0	0	3	0	0	0	2	0	0	0	4	0	1	5	1	0	1	1	0	0	2
LOC115874625	2064	2213	2004	2438	2357	2277	2368	1954	2391	1564	1955	2063	1772	1506	1831	1829	1573	1556	1625	1510	1319	1509	1506	1483	1366	1521	1158	1544	1292	1220	1647	1113	1205	1109	996	1324
LOC115874626	10267	11238	8570	12103	12383	10026	9430	9071	8921	4561	6099	6336	8740	6610	7776	8786	6556	8269	8208	7254	6815	8348	7479	7027	7354	7975	7621	8712	7523	8270	9415	7021	7318	6367	7007	8214
LOC115874627	2732	2948	2337	2982	3394	2407	3834	3951	4262	2633	3109	3296	2545	2176	2714	2460	2380	2885	2307	2372	1928	2124	2166	2054	2058	2120	1901	2241	2136	2066	2528	1850	2016	1664	1709	1967
LOC115874628	5794	8571	6063	13993	15840	12725	5918	6451	6342	2309	2896	2906	5258	4387	5827	4289	4552	5980	4896	6174	5551	4683	4589	4466	3478	4197	3951	3171	3330	2969	4450	2788	3265	2465	3040	3453
LOC115874629	671	761	517	580	656	566	596	779	523	461	757	1077	676	495	757	648	786	659	324	295	202	224	163	162	207	221	204	297	229	230	285	269	240	263	319	379
LOC115874630	1297	1361	1159	2157	2569	2178	3059	2408	3080	1985	2678	2689	1880	1772	2399	1602	1343	1395	2060	1635	1571	2357	2113	2055	1845	1844	1601	1603	1590	1647	1779	1341	1358	994	1058	1245
LOC115874631	1163	1199	1025	1659	1825	1407	1368	1330	1440	894	1201	1247	2064	1757	2286	2253	1866	1976	2399	2755	2223	2092	2380	1968	1895	2302	1925	2854	2503	2418	3160	2155	2269	2273	2052	2377
LOC115874632	70	93	120	127	76	69	78	83	97	44	66	52	57	37	32	50	34	26	37	47	47	25	22	20	23	27	29	51	32	40	40	20	16	30	21	20
LOC115874633	5900	5584	4827	7423	7114	5842	6762	5581	5565	3647	3905	4564	7912	8332	10459	7458	8729	9567	6655	9068	7919	6014	11232	7660	8746	8672	7383	10482	8671	7528	11685	8180	6852	6889	6801	7136
LOC115874634	0	0	2	0	1	2	0	1	0	1	2	0	0	3	0	0	0	1	1	0	0	0	0	0	0	0	3	1	0	0	0	0	0	0	0	0
LOC115874635	2	1	2	9	2	4	10	10	10	11	15	12	7	10	9	10	1	6	4	5	11	4	6	5	4	10	4	12	8	3	6	14	4	5	9	6
LOC115874636	0	0	0	0	0	0	0	0	0	0	1	0	0	0	0	0	0	0	0	0	0	0	0	0	0	0	0	0	0	0	0	0	0	0	0	1
LOC115874637	2	2	5	0	0	0	1	0	0	1	0	0	1	0	0	1	0	2	1	0	0	0	0	0	0	4	0	0	0	1	0	3	0	2	1	3
LOC115874638	9	5	5	9	6	4	5	9	18	8	6	7	14	6	13	6	9	4	8	11	3	7	12	5	5	11	8	13	4	4	13	5	4	2	8	17
LOC115874639	61	53	43	88	116	72	151	87	105	98	78	91	66	53	80	67	52	48	45	84	54	87	85	60	55	63	33	55	40	44	57	33	60	46	23	66
LOC115874640	2711	3098	2430	5283	5740	4141	3394	2748	3694	2518	3213	3130	3643	2757	3556	2842	2654	3253	3725	3580	3058	3653	3618	3193	3448	3595	3033	3937	3832	3406	4738	3182	3235	2621	2731	3464
LOC115874641	2062	3642	2750	5621	5373	4749	1331	1964	1820	576	590	677	1402	972	1089	1221	1131	1451	1225	1909	1834	569	739	667	362	335	240	207	258	182	227	120	131	90	80	115
LOC115874642	34	46	19	80	44	26	17	51	37	15	20	33	54	18	30	42	21	48	51	61	48	29	41	45	18	39	25	34	23	31	19	17	20	13	11	14
LOC115874643	117	75	53	67	71	56	607	659	626	1479	2512	1478	158	137	144	124	123	94	89	87	65	84	51	72	75	74	70	100	92	105	99	87	83	85	79	93
LOC115874644	7830	8855	6632	7296	7654	6226	9908	10956	10690	7750	10558	10393	6433	5736	6794	6283	5448	5868	5966	6056	5079	6058	6360	5511	5833	6164	5635	6816	6096	5731	7641	5629	6048	5306	5159	6117
LOC115874645	4	9	7	3	6	9	4	2	4	7	2	3	4	3	2	4	6	3	1	2	2	10	2	3	2	3	1	1	3	3	4	1	2	4	3	4
LOC115874646	2676	2907	2401	3560	3717	2867	3704	3287	3972	2937	3685	3600	2858	2295	3024	3004	2597	2736	3324	3084	2763	3025	2914	2679	2836	2865	2728	3495	3035	3043	3937	2782	2851	2590	2368	2888
LOC115874647	377	378	322	584	503	431	606	606	576	379	335	368	401	339	408	340	350	355	357	371	340	255	395	352	359	402	341	344	338	299	479	300	287	270	307	369
LOC115874648	158	80	48	43	75	23	331	60	181	498	281	118	289	269	321	227	284	246	249	291	287	327	275	303	245	298	309	305	309	296	412	345	312	282	288	402
LOC115874649	65	70	52	45	48	34	38	31	48	27	38	37	17	19	15	18	21	14	17	16	17	4	22	13	9	5	9	6	6	5	8	8	14	13	3	4
LOC115874650	44	75	72	67	95	76	74	47	58	60	78	43	35	38	38	39	33	45	33	31	31	44	37	25	40	26	41	50	32	36	54	33	37	30	26	29
LOC115874651	57	64	55	49	34	41	41	40	44	37	67	90	32	18	30	21	14	15	14	24	25	15	16	29	14	6	6	10	5	4	14	6	6	5	8	3
LOC115874652	0	2	0	3	0	1	1	0	1	0	0	0	2	0	1	0	0	0	1	0	0	0	0	0	1	1	4	0	1	0	1	3	1	1	0	2
LOC115874653	0	0	0	0	3	0	0	0	0	0	0	0	0	0	0	0	0	0	0	0	0	0	0	0	0	0	0	0	0	0	0	0	0	0	0	0
LOC115874654	1013	1220	946	1125	1111	939	714	666	775	537	579	608	728	567	603	744	598	614	513	498	468	539	513	480	517	537	422	596	518	389	622	369	491	449	411	506
LOC115874655	8	9	11	16	6	6	33	15	14	12	4	5	50	45	64	38	65	73	41	50	37	65	50	69	103	97	101	148	109	128	203	177	151	151	162	176
LOC115874656	75	48	25	50	154	74	261	346	305	146	124	98	164	134	195	120	143	156	98	91	75	137	136	123	145	158	180	155	206	191	279	199	188	231	230	227
LOC115874657	148	45	28	117	146	155	1381	2067	2608	1586	2121	2536	489	345	432	920	611	617	900	837	785	1044	997	1036	1289	1385	1208	1449	1424	1303	1711	1255	1134	1106	1241	1372
LOC115874658	0	0	0	0	1	1	1	7	12	6	11	7	6	3	9	6	0	0	3	3	5	2	1	0	4	5	3	4	6	7	7	7	6	6	8	4
LOC115874659	92	17	12	22	30	16	104	21	74	175	102	40	64	32	54	36	29	16	14	8	20	11	21	6	13	11	6	14	13	15	10	17	18	14	9	16
LOC115874660	0	0	0	2	0	0	4	0	0	2	5	3	4	0	0	2	2	0	0	1	0	0	0	0	0	0	0	0	0	0	0	0	2	1	0	0
LOC115874661	87	30	5	14	50	19	314	33	164	174	185	37	15	11	20	14	11	18	6	5	6	7	9	9	5	10	8	6	7	12	11	13	11	4	9	10
LOC115874662	2	2	8	4	3	6	3	0	2	0	1	4	1	7	3	21	9	5	0	2	1	0	0	0	0	0	0	0	0	0	1	0	1	0	0	0
LOC115874663	138	130	115	198	230	178	488	194	387	225	261	144	131	166	194	150	110	142	137	161	133	185	159	162	142	163	170	189	163	164	233	170	153	137	157	117
LOC115874664	63	57	27	130	174	144	126	69	365	52	89	92	660	540	756	732	763	830	1097	1310	1063	1104	1509	1255	1504	1539	1407	2044	1795	1538	2312	1605	1558	1319	1312	1475
LOC115874665	1488	1555	1366	1952	1775	1563	1457	1455	1428	843	999	999	892	752	881	938	787	850	858	773	659	876	796	703	776	724	739	877	709	705	1015	663	572	685	719	733
LOC115874666	1223	1257	1056	2695	3170	2549	3149	2259	2861	1319	1733	1720	1719	1359	1723	1568	1409	1491	1898	1616	1533	1879	1814	1740	1900	2028	1638	2281	1890	1842	2609	1744	1909	1496	1630	1958
LOC115874667	682	777	650	868	1029	816	1257	902	1079	718	903	860	605	500	608	514	483	516	478	453	410	473	414	446	345	372	411	458	453	402	496	352	330	307	295	420
LOC115874668	543	559	534	689	687	626	581	454	531	424	513	515	758	625	779	664	560	592	637	593	540	604	634	607	597	581	544	692	661	642	751	584	571	570	526	615
LOC115874669	606	741	610	983	1152	832	1009	902	948	616	810	734	564	450	496	586	509	493	482	470	479	505	515	462	386	404	415	435	414	324	477	312	316	321	335	395
LOC115874670	573	672	564	1083	1142	896	1254	974	1214	780	929	898	1015	880	1071	989	834	924	1016	833	736	887	921	778	772	968	753	1139	980	922	1353	878	925	761	809	903
LOC115874671	2610	2839	2241	2705	2837	2058	2579	2886	2529	1994	2565	2687	3919	3611	4395	4088	3919	4295	4946	5231	4193	4432	5566	4331	5120	5267	4928	6810	6270	5149	8232	5500	5281	5116	5433	6074
LOC115874672	0	1	0	1	1	0	0	0	0	0	0	0	0	0	0	0	0	0	0	0	0	0	1	0	1	0	0	0	0	0	0	0	1	0	0	0
LOC115874673	1598	727	159	181	1784	284	10576	928	5178	4210	4912	1507	468	276	293	228	172	162	84	85	66	67	50	49	36	62	49	46	68	49	97	52	52	106	68	103
LOC115874674	257	117	96	104	214	213	954	268	126	478	827	246	365	128	353	171	76	190	164	176	201	156	275	114	33	170	216	198	387	84	339	105	276	123	74	267
LOC115874675	7	4	5	2	4	6	10	2	4	2	1	6	2	2	5	0	2	2	1	1	2	1	3	2	1	2	1	1	0	3	3	1	0	0	4	1
LOC115874676	95	109	95	78	92	56	146	176	150	165	232	189	102	61	97	151	235	259	478	545	454	560	475	573	409	611	417	531	487	524	469	526	433	352	422	483
LOC115874677	630	1006	762	409	396	292	99	134	96	50	52	59	17	8	15	25	21	43	384	425	340	1097	743	806	1328	1526	1596	2102	2051	2098	2644	1982	2267	1569	1756	2421
LOC115874678	3299	3276	2599	5590	6014	5299	3243	3423	4285	4458	6712	7859	15754	12704	14534	13413	11331	12420	13798	11216	10674	13694	13141	12309	12065	14048	12236	14245	14430	13452	16304	11619	12503	9953	10708	11636
LOC115874679	895	873	720	1162	1617	1015	591	571	758	380	338	340	291	304	372	218	231	241	108	82	143	128	162	150	35	46	50	33	25	28	26	29	28	17	24	11
LOC115874680	5	9	0	5	4	1	2	2	7	0	1	1	1	4	4	3	0	1	0	3	2	5	1	2	4	1	0	0	1	4	1	0	2	3	3	0
LOC115874681	10	6	9	11	18	14	45	17	36	34	36	83	168	63	88	50	24	120	38	100	121	41	93	97	44	61	14	103	105	124	112	113	87	101	56	78
LOC115874682	2247	2288	2236	2498	2290	1942	1422	1391	1319	815	819	1016	1306	1085	1387	1123	1137	1217	912	1037	919	807	1031	813	806	936	743	950	866	713	1158	740	704	834	837	779
LOC115874683	5862	6718	5421	10429	12159	9481	11594	13684	14127	12818	16431	17439	8622	7621	9081	8899	8222	9445	13985	12921	11297	15978	14426	14489	15506	17593	15268	19172	17268	17080	21282	15783	16184	13077	13028	16141
LOC115874684	243	256	184	190	200	170	462	328	443	333	413	372	402	400	390	481	395	368	318	237	188	286	300	227	285	232	196	285	245	264	233	229	196	175	184	179
LOC115874685	1528	1552	1328	1310	1341	1211	2432	2262	2303	1223	1271	1353	1829	1687	2384	1553	1461	1433	1050	1092	864	956	1049	816	845	761	746	1074	901	928	1115	842	911	921	835	1088
LOC115874686	15811	16501	13761	20952	19575	17045	15258	14815	15288	7850	9637	10416	16260	12649	16171	15085	13997	15646	14141	14383	13249	13217	14913	12557	14029	15376	12855	16825	13859	14013	19419	12850	12966	12459	12823	13927
LOC115874687	23	14	14	33	61	23	78	100	56	42	107	122	49	29	118	84	205	34	206	156	125	250	85	72	232	158	139	359	192	195	234	363	315	393	359	634
LOC115874688	494	515	464	690	716	479	585	582	648	394	484	440	445	327	365	455	310	333	528	467	454	555	450	362	418	510	416	493	423	443	661	362	444	402	495	532
LOC115874689	998	1045	915	1690	1748	1441	2920	2668	2600	1963	1905	1921	612	575	600	829	803	729	1563	1285	1245	1816	1867	1713	1447	1558	1562	1590	1535	1577	1876	1240	1586	1247	1244	1733
LOC115874690	645	198	32	193	622	159	4265	2140	2895	5741	3430	4367	284	240	249	207	203	194	115	123	77	93	114	80	117	105	128	134	139	94	147	115	131	167	132	127
LOC115874691	187	153	56	37	46	43	400	116	348	522	322	111	61	74	69	38	55	30	38	30	30	29	28	30	18	27	23	36	11	33	37	16	15	22	38	19
LOC115874692	0	0	0	0	0	0	0	0	1	0	1	0	1	2	0	0	0	0	0	0	0	0	0	0	0	0	2	0	0	0	0	0	0	0	0	0
LOC115874693	45	31	17	28	46	34	60	57	78	16	33	45	56	61	73	186	242	111	232	289	264	383	96	48	280	221	191	417	232	123	281	527	422	2819	323	1385
LOC115874694	1979	2044	1704	2899	3141	2361	2688	2012	2246	1301	1368	1486	1721	1359	1867	1610	1495	1634	1622	1520	1457	1422	1670	1548	1421	1435	1256	1737	1501	1450	2075	1355	1364	1216	1305	1394
LOC115874695	870	1076	851	1415	1436	1013	1796	1772	1886	1240	1399	1554	1641	1692	1854	1492	1261	1353	1686	1630	1331	1615	1796	1502	1452	1695	1458	2005	1584	1528	2265	1445	1414	1376	1402	1384
LOC115874696	279	308	252	330	307	246	412	359	365	178	236	252	147	108	126	109	135	113	120	91	111	121	93	85	92	104	85	104	78	97	113	76	71	51	64	66
LOC115874697	527	598	480	755	733	642	670	603	726	523	588	636	864	750	1080	737	703	717	605	680	546	527	600	473	619	545	503	636	536	558	774	520	523	497	470	628
LOC115874698	561	672	613	714	777	608	843	829	757	507	542	599	533	663	841	617	644	786	617	835	627	540	904	699	685	698	566	1078	811	690	1178	726	649	674	693	669
LOC115874699	1037	1067	958	1356	1486	1127	1341	1083	1321	857	1080	1018	1031	904	1032	1048	865	943	892	870	780	852	928	698	770	756	684	959	735	626	1155	646	714	669	674	761
LOC115874700	785	906	801	1231	1116	1007	753	562	767	451	521	532	770	656	785	731	614	659	574	562	574	452	599	522	499	563	436	583	515	480	678	441	501	454	428	563
LOC115874701	3494	4059	3198	4465	4881	3738	3994	3736	4003	2525	2750	2817	2420	1936	2380	2146	1756	2064	1911	1834	1521	1654	1854	1576	1565	1576	1396	1696	1532	1479	1964	1319	1422	1371	1374	1496
LOC115874702	5966	6436	5026	7166	7530	6651	7017	5284	6426	4479	5739	4583	3687	3017	3848	3652	4033	3804	4832	4968	4365	4731	4816	4671	4644	4819	4072	4982	4442	4215	5443	3745	4045	3500	3570	4217
LOC115874703	0	0	1	4	5	1	5	4	3	637	317	264	11	18	5	3	4	0	1	0	2	1	0	1	2	1	0	0	4	2	0	2	3	1	0	0
LOC115874704	223	224	221	351	402	308	429	402	469	269	357	384	237	162	244	195	197	159	241	140	163	195	185	161	187	151	134	137	134	126	131	123	111	107	132	124
LOC115874705	143	78	55	342	286	506	6172	5883	5692	3787	2391	2892	61	25	29	60	36	21	90	48	18	122	86	47	84	112	149	94	76	103	215	113	101	150	79	134
LOC115874706	31	18	10	13	23	175	231	203	467	7146	5580	5083	159	41	39	31	36	62	39	25	37	64	53	44	41	72	46	67	71	73	59	71	59	58	41	60
LOC115874707	407	347	292	878	1253	903	1313	1026	1187	811	1410	1169	4183	3091	4286	4388	5026	5764	8837	9184	7210	8397	8395	7665	8840	10085	9060	13452	12362	10996	16747	11437	12032	8573	8890	10652
LOC115874708	1965	2406	1816	2295	2411	1792	1252	1425	1178	680	971	918	1480	1003	1226	1279	1042	1154	1168	990	1011	991	972	936	949	958	963	998	952	933	1294	881	925	876	1002	1161
LOC115874709	29	29	37	5	13	3	86	91	105	60	96	141	122	100	195	225	211	214	256	310	242	187	191	204	301	239	218	458	286	324	399	328	383	298	397	415
LOC115874710	109	37	44	37	73	28	340	156	317	207	100	34	8	12	7	1	2	9	3	1	1	1	9	1	1	1	1	6	10	4	2	5	1	1	3	4
LOC115874711	28	24	18	11	26	20	20	13	11	22	24	36	12	28	14	57	57	42	6	4	11	1	9	1	5	0	2	2	3	7	2	6	2	5	4	4
LOC115874712	793	986	699	702	508	543	1470	1429	1653	711	618	697	432	377	443	400	394	367	428	452	361	382	296	320	329	406	356	507	428	355	485	409	422	414	424	477
LOC115874713	24266	27818	21212	28846	28105	23735	14713	15085	16484	13804	20060	16725	15999	13236	13909	11627	10591	11694	9891	10008	7780	8329	8930	7709	7580	7642	6265	7549	6495	6545	7883	5553	5673	5601	4757	6003
LOC115874714	1006	1000	835	1013	943	844	584	614	590	455	533	583	777	501	760	820	756	767	1145	1035	1028	1147	1067	1023	1250	1316	1123	1581	1523	1308	1905	1402	1342	1377	1452	1515
LOC115874715	2385	2135	1896	3747	4512	3154	2396	2291	2453	943	1064	1288	888	854	1024	1147	1542	1396	2503	2350	1755	2617	2970	2594	2062	2694	2195	2551	2449	2605	4149	2380	2441	2235	2442	2810
LOC115874716	540	531	418	558	583	458	644	507	725	497	546	516	428	385	348	378	314	337	342	325	295	326	326	290	319	331	295	387	277	372	359	274	318	259	280	374
LOC115874717	631	417	345	669	883	568	1314	1613	2076	885	1319	1283	3289	3054	3634	4017	3226	3631	10027	10512	8822	10932	11370	10015	12768	14953	12688	18003	15486	14841	21336	14178	14685	12978	13321	15130
LOC115874718	553	540	543	1098	1280	819	1278	861	1142	700	749	944	1021	918	1249	1125	953	1159	1358	1161	883	1171	1209	1127	1141	1159	962	1303	1113	1193	1313	1148	1113	1066	990	1173
LOC115874719	594	630	647	1694	2267	680	2717	1686	1638	1171	1326	1452	864	773	805	1170	1045	1394	3901	4378	3486	4653	4777	4453	4002	5843	4714	5682	5408	4811	7651	4434	4974	3488	3828	4758
LOC115874720	305	336	234	424	412	264	425	210	311	161	164	230	880	980	1171	900	1030	1216	1319	1269	955	1380	1699	1310	1523	1378	1325	1284	1187	1314	1613	997	1050	898	913	1105
LOC115874721	413	208	124	50	123	28	51	164	73	440	418	633	2404	1689	2741	2317	2104	2062	4244	3889	3600	4260	3854	3221	4792	5003	5529	5758	4621	4965	6713	4473	4663	4990	5086	5523
LOC115874722	552	251	189	125	263	45	16	19	20	4	28	18	115	61	96	255	328	270	658	946	930	909	978	733	1254	1230	1300	1455	1341	1116	1755	1292	1211	1718	2078	1842
LOC115874723	457	430	352	557	601	478	528	419	556	303	423	331	327	245	359	261	247	304	310	242	247	196	229	251	236	220	283	292	229	191	251	198	226	177	239	242
LOC115874724	314	363	218	151	167	127	121	55	93	38	41	26	31	16	30	13	41	26	41	50	18	30	46	32	42	20	24	30	21	47	13	26	21	18	41	32
LOC115874725	5779	5991	4969	5642	5245	4779	5314	5999	6089	4623	5886	6137	6114	5277	6215	6814	5619	6663	8819	8351	7650	9755	9431	8328	10547	10623	9803	12297	11422	10788	14293	10233	10110	9627	9365	11166
LOC115874726	50	46	53	60	80	62	67	61	73	35	57	73	59	45	43	48	44	49	62	70	55	73	58	42	71	58	39	65	47	53	53	59	36	49	46	64
LOC115874727	3487	3558	3121	4465	4777	4040	5903	5333	6198	3927	4812	4763	3434	2789	3553	3258	2768	2772	3190	2843	2434	3007	2887	2807	2891	3312	2788	3291	3018	2687	3660	2693	2963	2559	2399	3040
LOC115874728	467	461	400	601	702	556	776	594	857	488	607	572	496	353	459	455	383	304	337	336	248	288	306	297	269	299	235	309	278	274	329	250	246	209	218	237
LOC115874729	453	546	476	647	686	545	458	426	391	278	308	315	328	251	290	376	255	260	390	317	316	425	366	357	396	393	368	424	446	371	460	346	368	299	327	435
LOC115874730	4779	6194	4997	6721	7876	6882	7016	6065	9443	4228	5211	4796	2526	2316	2858	3038	3036	3512	5056	5032	4392	4803	4705	4405	3906	4182	3789	4211	4095	4156	4707	3599	3915	3054	3061	3664
LOC115874731	313	292	285	281	274	260	174	142	168	153	216	191	175	151	212	170	202	140	107	133	105	109	138	114	149	122	88	144	102	93	129	111	90	81	128	152
LOC115874732	1387	1431	1098	1719	1891	1428	1744	1692	2014	1236	1422	1377	1235	873	1025	1007	950	1027	1017	849	757	831	846	806	847	885	874	982	896	875	1194	790	790	818	706	962
LOC115874733	3213	2874	2005	3403	4449	3047	13924	8747	11624	8006	9184	7496	2424	2010	2217	1627	1550	1714	1067	1044	930	1052	746	750	645	597	714	638	778	582	633	717	971	1029	606	690
LOC115874734	51	27	18	19	25	14	21	29	26	32	77	75	215	129	219	162	378	138	143	131	114	145	75	68	195	99	87	152	120	104	106	174	140	230	108	179
LOC115874735	4721	4494	3464	4804	5277	3455	3443	3044	3076	3625	4464	4653	7233	4831	6472	10542	10878	11402	17429	19671	15741	17391	15937	15368	18267	18149	17606	29316	23788	23367	32230	23427	23425	20249	22328	24331
LOC115874736	1757	1667	1549	2776	2511	2190	1412	1146	1336	940	1340	1451	2821	2182	2510	3006	2873	3051	4738	5518	3936	4577	5119	4819	5624	5767	4971	7392	6512	6098	8483	5881	5904	4875	4591	5592
LOC115874737	28	22	26	15	14	8	12	8	18	30	17	26	90	55	74	56	87	82	49	83	68	29	49	30	58	44	46	45	55	63	43	32	41	39	56	55
LOC115874738	10	3	12	4	15	10	8	5	7	1	167	106	534	307	467	214	1367	62	168	105	123	232	30	3	331	61	53	283	17	7	78	244	337	823	129	579
LOC115874739	793	854	648	1066	1195	1122	1517	1304	2222	1150	1497	1500	2360	1770	2379	2042	2206	2479	2088	2194	1688	1907	1957	1750	1877	2184	1763	2171	2117	2161	2612	1922	2049	1443	1431	1789
LOC115874740	210	170	157	278	237	152	244	244	346	344	430	438	514	400	488	494	433	404	442	425	398	469	500	384	494	479	471	529	545	500	692	502	515	497	544	658
LOC115874741	4	6	4	4	5	5	3	8	2	7	5	2	8	1	5	9	4	6	6	8	2	8	5	3	1	4	2	9	2	12	5	4	13	3	5	7
LOC115874742	5852	5532	4525	4311	4317	3418	6530	6626	6335	4728	5761	5941	9806	8532	10029	9161	7036	8366	9334	8168	7457	10989	9859	8489	10374	11749	10825	13292	10890	10452	16515	9978	10223	10662	10603	13568
LOC115874743	866	1087	871	611	566	629	637	757	734	684	987	886	263	355	428	339	270	353	465	451	410	558	461	542	484	597	542	625	509	516	800	469	532	400	402	492
LOC115874744	1	1	1	3	4	4	0	0	1	1	0	0	0	0	2	0	0	3	0	0	3	0	0	0	0	1	0	1	2	0	1	0	0	0	0	0
LOC115874745	215	207	174	211	298	242	190	335	418	311	527	571	643	488	920	486	571	475	261	257	234	105	191	200	124	140	122	147	125	107	101	106	105	101	70	116
LOC115874746	13	11	9	23	36	15	16	18	27	19	34	119	64	31	87	36	49	27	13	26	24	8	13	19	6	14	3	6	14	2	7	5	14	8	6	11
LOC115874747	134	171	106	133	120	78	89	126	138	148	224	98	60	48	40	27	32	15	29	19	25	20	32	17	18	38	24	21	15	27	24	17	23	15	31	29
LOC115874748	1712	1894	1516	2403	2618	1968	1798	1387	1545	886	1246	1280	1701	1231	1661	1611	1369	1408	1189	1072	1120	1073	1335	1111	912	949	877	1053	873	926	1042	874	820	675	794	820
LOC115874749	0	0	0	0	0	0	0	0	0	0	0	0	0	0	0	1	0	0	0	0	0	0	0	0	0	0	0	2	0	0	0	0	0	0	0	0
LOC115874750	509	485	490	681	551	553	842	721	937	625	525	687	480	361	419	385	325	366	361	347	352	432	426	334	403	374	348	456	452	425	515	340	404	374	374	386
LOC115874751	12	24	4	13	21	8	26	22	30	23	17	15	13	7	14	8	4	5	10	20	12	12	10	3	1	7	19	7	11	9	15	7	9	7	14	14
LOC115874752	9296	10393	9066	10004	10321	8076	7908	7132	7980	4685	5150	5287	5391	4972	5415	4591	3837	4243	5066	4555	3880	4653	4981	4745	3904	4022	3395	4152	3615	3147	4530	3100	3327	2873	2856	3303
LOC115874753	0	2	0	1	0	1	17	14	16	1	3	2	0	0	0	4	1	5	0	1	1	0	0	0	0	1	0	0	0	0	0	0	0	0	0	0
LOC115874754	13	11	4	47	22	49	535	601	654	1219	1284	1153	266	160	211	189	157	198	87	84	74	104	75	61	87	88	78	103	107	91	118	97	90	120	112	110
LOC115874755	415	455	370	537	686	519	595	477	598	355	422	441	363	286	361	307	285	316	273	226	249	217	276	239	190	226	221	249	173	209	308	229	192	153	146	192
LOC115874756	319	334	291	386	418	331	721	618	597	492	581	485	403	349	449	383	322	336	310	272	249	310	363	244	420	349	315	418	358	366	532	361	329	359	315	362
LOC115874757	96	71	71	161	124	156	1437	1440	1732	523	450	457	96	84	137	124	67	113	105	91	85	116	94	125	97	98	105	171	138	116	159	112	124	121	115	152
LOC115874758	1232	1360	1054	1511	1445	1248	986	837	1047	807	733	736	2605	2055	2691	2157	1987	2102	1648	2202	1609	1244	1865	1630	1768	1774	1647	2419	1710	1808	2664	1520	1754	1690	1653	1896
LOC115874759	18	1	0	0	2	0	20	2	10	24	7	1	1	2	1	0	0	0	5	0	2	1	5	9	5	5	2	6	3	3	8	2	4	3	3	1
LOC115874760	6	8	2	7	5	8	0	3	8	1	4	0	1	0	2	1	0	5	4	1	3	5	3	2	3	2	4	4	2	0	5	3	2	1	3	7
LOC115874761	0	3	2	4	5	7	2	4	6	1	1	5	5	1	5	2	1	1	3	6	6	1	2	4	1	1	3	4	1	4	6	4	3	4	5	5
LOC115874762	4	4	2	1	2	3	4	2	8	9	1	9	4	0	0	0	2	1	1	4	3	1	2	1	1	8	3	2	4	2	4	4	3	4	4	1
LOC115874763	37	32	25	38	40	30	44	56	46	35	44	29	39	24	27	32	27	28	37	36	26	26	41	43	25	33	38	39	39	45	42	22	24	29	23	41
LOC115874764	1	1	2	1	3	4	0	1	2	5	1	0	0	0	0	1	2	1	0	2	2	1	0	6	0	0	2	0	1	0	2	0	0	0	1	4
LOC115874765	2	1	0	1	3	0	8	1	1	4	4	2	0	1	0	2	2	4	0	5	0	2	5	3	2	2	6	1	1	0	1	0	7	5	4	0
LOC115874766	0	0	0	1	1	0	2	0	1	0	0	0	0	0	0	0	1	6	1	0	0	0	1	0	1	0	0	0	1	1	1	0	1	1	0	2
LOC115874767	53	90	44	80	73	61	44	37	49	40	38	35	16	28	14	24	23	20	20	23	20	19	12	28	10	8	10	14	9	11	7	6	9	9	14	13
LOC115874768	1	1	0	2	1	1	5	6	3	7	0	1	0	1	1	0	0	0	0	0	4	1	0	1	2	1	1	1	0	3	0	1	0	1	0	0
LOC115874769	942	1084	993	1275	1126	988	987	875	957	598	686	649	847	603	786	713	648	747	610	508	477	499	509	493	487	465	381	488	527	445	555	418	420	367	431	461
LOC115874770	971	1037	940	1430	1437	1280	1674	1424	1844	1135	1330	1523	1197	1009	1315	1307	1101	1108	1410	1242	1114	1235	1368	1239	1316	1440	1199	1609	1299	1256	1764	1081	1176	1067	1056	1199
LOC115874771	930	1044	924	1109	1167	877	1038	1201	1208	785	961	997	693	571	671	728	597	637	698	570	446	664	570	594	503	569	510	612	535	577	731	526	514	342	426	540
LOC115874772	783	906	763	1014	1062	853	1068	815	1097	717	732	697	625	482	526	529	413	415	397	376	321	377	373	367	332	313	266	368	287	303	339	278	299	264	254	361
LOC115874773	1973	2094	1705	2502	2843	1973	2925	3058	3977	2695	3263	3327	3944	2942	3999	3388	3106	3500	3506	3399	3114	3734	3254	3285	3259	3754	3210	3829	3869	3546	4308	3400	3549	3225	3377	3899
LOC115874774	7	3	7	5	10	8	2	1	5	2	0	0	5	3	2	3	4	0	2	0	2	1	1	0	2	0	1	2	2	2	0	2	0	2	1	0
LOC115874775	264	222	248	348	283	270	197	206	240	118	207	222	128	172	153	129	107	181	112	139	125	108	119	131	108	109	85	130	99	99	143	104	91	88	90	144
LOC115874776	1134	1394	1111	1531	1594	1258	1070	907	1140	766	999	1010	1193	1021	1276	1310	1059	1061	1341	1200	1015	1313	1390	1177	1256	1526	1274	1703	1319	1510	1778	1192	1341	1017	1167	1290
LOC115874777	715	829	666	1207	1220	1013	1280	1404	1558	1049	1416	1251	606	384	515	541	561	538	637	541	474	609	510	582	553	545	499	609	561	512	580	525	503	480	486	575
LOC115874778	0	0	0	0	0	0	0	0	0	0	0	0	0	0	0	0	0	0	0	0	0	0	0	0	0	0	0	0	0	0	0	0	0	0	0	0
LOC115874779	574	596	425	527	599	478	692	890	826	557	594	583	521	582	574	655	471	434	346	509	450	592	563	503	381	468	364	660	414	441	539	407	451	427	459	533
LOC115874780	12	17	11	21	14	18	16	9	33	13	26	19	9	11	8	18	12	2	6	10	3	11	5	1	8	11	9	7	11	10	15	5	8	8	9	6
LOC115874781	3503	3223	2642	4419	4286	2777	5899	5462	5509	4372	5236	5010	3796	2593	2774	3343	2198	2850	3609	3121	2554	3465	3274	3031	3388	3265	2882	3738	2878	2453	3985	2487	2519	3019	2644	3381
LOC115874782	267	248	246	454	426	383	640	392	700	455	567	594	549	471	520	418	415	357	369	337	272	304	344	337	323	334	306	422	297	246	390	316	279	262	258	354
LOC115874783	9433	10714	8604	15368	21371	14612	19306	21426	17628	9673	16522	14893	9123	7167	8088	6993	5797	4958	5194	5299	5214	5024	4441	6173	2780	2897	2651	2552	2186	2443	2656	2077	1888	1711	1569	1968
LOC115874784	2714	2654	2512	4002	3909	2860	3614	2748	3555	2399	2891	2887	2700	1951	2402	2309	1843	2245	2334	2247	1760	2313	2309	1951	2259	2083	1706	2163	1925	1684	2762	1663	1803	1795	1556	2241
LOC115874785	119	37	148	167	128	134	131	41	73	34	39	45	21	28	34	48	32	20	17	16	13	13	11	14	9	25	3	4	16	8	18	5	7	9	9	6
LOC115874786	0	0	0	1	0	0	0	0	0	0	0	0	0	1	0	0	1	0	0	1	0	0	0	0	0	1	1	0	0	1	0	0	0	1	0	0
LOC115874787	5	1	3	6	18	12	2	14	19	9	13	8	16	17	17	14	15	13	9	11	17	14	7	11	6	6	11	7	14	8	15	9	11	14	6	20
LOC115874788	4	0	2	0	3	0	19	21	21	544	882	985	0	1	2	3	1	3	1	0	6	2	2	0	0	2	0	5	4	1	1	0	1	2	0	4
LOC115874789	0	0	1	0	0	1	0	0	1	2	1	1	3	0	2	3	1	4	0	0	2	2	2	4	0	0	3	0	2	2	1	1	2	4	0	0
LOC115874790	2862	3413	1167	2880	6432	921	390	498	1363	1242	1376	2370	2131	424	556	22	358	734	269	198	42	80	114	33	69	68	34	26	58	18	21	25	26	7	17	12
LOC115874791	6474	6680	5699	15138	17001	15933	26631	18818	16466	7648	9229	10249	12165	10332	13460	10717	9650	10076	8780	8088	7160	8150	8181	7902	6477	7163	6319	7112	5841	6042	7600	5456	5368	5058	4906	6006
LOC115874792	1205	1237	943	1668	1901	1600	1963	2031	1303	297	248	166	254	166	184	166	147	144	195	171	175	189	202	157	175	163	144	248	221	154	277	183	182	228	180	255
LOC115874793	546	550	444	1114	1411	1066	2348	1452	1750	735	1007	1045	1121	965	1232	1159	924	909	1250	1165	1019	1242	1282	1073	1334	1254	1198	1435	1373	1339	1686	1144	1276	1150	1121	1384
LOC115874794	2339	2904	2082	2467	2483	1872	3604	3697	4184	3333	4245	4394	5684	4878	5796	6067	5804	6368	5745	5355	4653	5562	5251	4909	5649	5964	5466	6847	6302	6201	7639	6121	5975	5039	4868	6290
LOC115874795	193	166	138	90	101	91	571	475	839	495	603	629	716	573	603	360	311	358	193	235	185	196	206	197	205	212	147	304	289	278	280	286	241	202	188	290
LOC115874796	322	369	300	469	401	429	412	369	505	273	410	398	325	281	314	292	259	209	222	287	231	205	218	284	231	303	235	370	231	253	300	152	229	295	274	302
LOC115874797	1365	1437	1243	1414	1464	1027	1188	1257	1056	616	805	710	561	372	461	598	409	329	379	336	341	410	353	333	343	299	321	365	338	320	417	290	287	275	347	406
LOC115874798	3158	3383	2654	3544	3568	2811	3899	3346	4079	2745	3171	3314	1989	1758	1973	1800	1534	1785	1459	1541	1269	1361	1315	1235	1221	1316	1092	1247	1071	989	1504	889	915	973	929	1058
LOC115874799	344	429	330	480	494	380	451	379	432	276	263	276	275	230	257	232	243	242	185	234	196	191	226	220	208	154	193	201	176	164	258	173	184	163	180	165
LOC115874800	1183	1196	967	1206	1056	954	1004	881	858	636	704	810	907	696	872	707	603	743	562	673	587	548	588	571	559	572	460	557	466	489	728	424	439	405	438	509
LOC115874801	3386	3922	3140	4002	4081	3252	3399	2970	3158	2120	2339	2290	2200	1864	2223	2012	1668	1982	1665	1615	1453	1614	1533	1473	1502	1479	1325	1789	1558	1607	1966	1340	1495	1252	1265	1407
LOC115874802	91	39	139	88	122	71	465	388	442	410	564	415	168	93	105	147	131	138	147	149	127	135	165	158	129	133	138	143	132	100	127	120	145	100	79	140
LOC115874803	3596	3753	3206	3715	3607	2754	4082	3819	3971	2759	3050	3208	3232	2620	3266	2935	2378	2729	2741	2510	2258	2401	2632	2331	2607	2534	2033	3084	2334	2178	2996	2047	2060	2248	2076	2369
LOC115874804	4480	4381	3742	5661	5857	5043	3913	3860	4407	3252	4365	4316	6153	4534	6128	5885	5112	4955	7683	6949	5978	8797	7559	7641	7690	8778	8474	9341	8866	9234	11717	7852	8923	7460	9790	10866
LOC115874805	0	0	0	0	0	2	0	1	0	0	0	0	0	0	0	0	0	0	0	0	0	1	0	0	0	0	0	0	0	0	0	0	0	0	0	0
LOC115874806	42	29	23	2	12	2	11	17	16	60	150	186	314	179	227	492	594	716	601	508	526	485	452	395	526	568	463	655	603	654	691	565	646	484	626	751
LOC115874807	127	109	126	149	218	189	189	206	205	132	172	190	162	133	191	168	190	182	176	194	161	193	161	143	193	186	185	160	171	140	153	140	152	152	161	191
LOC115874808	243	181	188	247	296	244	426	509	958	806	1088	1075	774	620	727	1023	672	684	946	895	673	872	943	924	730	958	771	1007	914	852	970	787	809	705	694	883
LOC115874809	45187	48160	38096	50329	44805	38444	25451	21135	24278	18114	25640	25860	17414	12858	12231	12820	11388	12760	10698	10547	9805	5256	5785	7788	3168	2751	2429	1984	1991	1755	1504	871	763	620	518	664
LOC115874810	0	0	0	0	0	0	0	0	0	0	0	0	0	0	0	0	0	0	0	0	0	0	0	0	0	0	0	0	0	0	0	0	0	0	0	0
LOC115874811	301	180	126	276	316	270	2379	3182	3152	3584	4096	4533	2140	1617	1690	2248	2168	2472	1443	1603	1286	1496	1330	1361	1490	1470	1485	1769	1499	1357	1976	1571	1515	1567	1465	1756
LOC115874812	0	0	0	1	0	0	0	2	1	0	5	2	0	0	0	0	0	50	443	645	201	592	389	335	604	151	192	278	120	292	32	136	91	270	383	324
LOC115874813	17	29	14	33	41	26	43	23	45	15	21	28	7	12	10	14	10	19	16	14	17	21	20	16	5	15	9	13	7	15	5	14	20	4	12	14
LOC115874814	0	3	0	0	0	0	0	2	3	5	1	4	0	0	3	4	6	48	303	431	118	214	195	170	289	94	51	173	102	186	35	84	71	178	239	147
LOC115874815	0	4	3	12	36	2	2	6	4	5	7	16	14	17	16	8	35	34	297	357	121	329	401	244	554	159	196	331	160	395	74	249	140	326	500	385
LOC115874816	965	200	115	796	183	991	5649	7946	8650	9940	12657	12427	16206	10462	10372	10130	6954	9013	5215	5130	4509	4706	4354	4200	4749	4104	3793	5800	4397	3855	5480	4179	3839	5031	3568	4230
LOC115874817	8	0	0	9	0	3	21	25	40	32	26	42	19	17	15	20	9	3	11	12	11	4	10	7	9	7	9	11	4	9	5	10	11	10	7	10
LOC115874818	25	3	2	0	8	0	36	10	26	119	535	301	12	4	7	4	4	6	0	0	0	6	2	5	2	0	3	0	2	2	5	0	0	2	0	2
LOC115874819	0	0	0	0	0	0	0	0	0	0	0	0	0	0	0	0	0	0	0	0	0	0	0	0	0	0	0	0	0	0	0	0	0	0	0	0
LOC115874820	142	190	167	205	186	181	125	118	136	72	102	105	157	111	108	116	114	106	97	78	63	96	101	72	74	98	73	81	97	81	87	90	96	76	83	78
LOC115874821	240	244	215	323	306	212	315	314	327	257	405	325	330	271	316	342	378	327	361	372	357	347	412	336	339	353	322	415	382	399	583	301	352	431	393	482
LOC115874822	1011	1301	1042	1362	1038	1044	756	715	659	346	416	450	595	465	533	565	549	587	591	636	558	493	583	526	629	540	505	668	563	497	682	486	508	443	416	556
LOC115874823	35	38	46	75	61	60	35	12	17	9	5	13	70	69	71	66	59	76	97	123	93	97	197	107	214	228	135	286	193	146	248	179	123	189	202	224
LOC115874824	352	317	180	157	279	209	2240	887	1687	1543	2128	1676	2425	1555	2051	897	4607	717	441	482	457	670	239	153	986	339	261	896	282	242	380	917	985	2493	617	1541
LOC115874825	1095	1017	904	1548	1405	1221	1500	1230	1612	1493	1956	1923	1864	1470	1648	1712	1287	1365	1921	1891	1594	1995	1911	1762	1913	1974	1589	2493	1940	1589	2745	1619	1627	1959	1648	2004
LOC115874826	31	21	14	12	23	24	580	7465	858	21874	17993	20130	2654	1536	1641	797	607	652	131	53	52	174	78	53	43	81	144	40	45	66	67	53	47	38	14	67
LOC115874827	363	435	335	641	745	539	627	500	605	406	512	517	547	458	491	532	490	539	498	572	468	484	500	442	474	526	457	545	497	454	633	460	432	415	432	488
LOC115874828	73	93	59	99	89	106	56	37	58	33	60	86	37	26	38	36	27	38	20	34	27	20	29	28	9	7	5	5	6	11	6	3	0	2	6	3
LOC115874829	10086	13162	10046	5431	4857	4633	4132	4386	5767	4637	6823	7030	5270	4529	5272	4226	4071	4150	3444	3424	3118	3526	3440	3807	3562	3759	3685	4161	3553	3924	5090	3230	3863	3341	3181	3863
LOC115874830	392	310	172	710	715	406	658	692	906	858	743	768	2690	2217	2277	1803	2047	2461	2365	2333	2141	3811	3319	3184	3462	3864	3889	4620	3641	4187	5355	3277	3843	4022	3835	5181
LOC115874831	0	0	0	0	0	0	0	0	0	0	0	0	0	0	0	0	0	0	0	0	0	0	0	0	0	0	0	0	0	0	0	0	0	0	0	0
LOC115874832	11	27	5	12	13	12	28	25	41	94	90	84	77	63	41	52	43	49	65	53	61	50	117	79	55	96	40	76	87	67	94	89	54	47	63	61
LOC115874833	153	82	25	87	221	96	1200	924	1294	864	848	633	204	122	250	378	419	302	586	473	383	489	419	467	581	468	449	726	595	709	654	676	662	669	813	1126
LOC115874834	324	406	304	453	495	422	563	495	529	432	478	526	282	274	272	305	269	317	322	329	240	306	329	284	289	266	223	281	252	258	282	243	222	243	252	242
LOC115874835	906	836	729	924	1150	938	1449	1224	1280	1092	2372	1372	1850	1650	1767	1664	1407	1298	1496	1050	987	1668	1602	1001	1331	1689	1419	997	767	824	1640	1120	849	657	646	743
LOC115874836	364	400	322	480	541	445	512	489	654	552	1020	644	1010	800	823	820	708	535	840	550	454	943	764	479	673	693	620	441	349	347	731	500	359	347	288	345
LOC115874837	915	900	754	617	701	527	494	651	524	373	773	489	703	658	629	632	550	562	638	454	352	675	499	385	463	545	456	343	242	300	505	317	263	224	240	331
LOC115874838	9	19	20	13	31	9	16	8	1	16	19	22	849	377	645	511	407	405	8	3	6	65	18	2	133	18	13	23	16	99	15	134	233	405	203	144
LOC115874839	0	0	3	0	3	0	1	9	4	5	11	4	0	0	1	0	0	0	0	0	0	1	1	0	0	0	1	0	1	0	0	0	0	2	0	0
LOC115874840	0	0	0	0	0	0	0	2	1	8	5	3	0	0	0	0	0	1	2	0	0	0	0	0	0	0	0	0	0	0	0	0	0	0	0	0
LOC115874841	4	5	4	0	1	3	0	2	1	0	0	1	0	4	0	1	1	0	0	1	0	0	0	0	0	0	0	0	0	0	1	0	0	0	0	3
LOC115874848	2	2	0	1	0	0	3	0	0	0	1	0	0	0	0	0	2	0	0	0	1	0	0	0	0	2	0	2	0	2	2	0	0	2	1	0
LOC115874849	0	0	2	0	3	1	0	0	0	0	3	0	3	1	1	2	0	0	0	0	4	2	0	0	0	0	0	0	0	0	3	0	0	1	2	0
LOC115874850	2	0	7	0	0	1	0	1	3	35	74	52	106	74	91	131	85	112	120	70	104	100	120	55	94	136	91	154	169	133	151	129	123	126	115	201
LOC115874851	3	2	1	3	5	11	21	36	24	7	2	4	1	0	1	1	0	2	1	0	1	0	1	2	0	0	0	1	0	0	0	0	0	0	0	0
LOC115874852	0	0	0	0	5	0	16	0	6	2	3	1	0	0	1	1	0	2	0	0	0	0	0	0	0	1	1	0	0	0	1	0	0	0	0	0
LOC115874853	6	6	10	6	15	8	5	10	6	4	1	2	5	0	7	2	2	0	0	2	0	1	0	0	0	2	0	1	0	0	4	0	0	1	4	0
LOC115874854	4	7	1	4	4	7	3	1	0	2	4	2	0	0	2	1	3	0	0	0	0	0	0	0	0	0	0	0	0	0	0	0	0	0	0	0
LOC115874855	98	56	27	31	81	67	689	365	1033	492	847	743	1690	1169	1109	1003	841	1018	968	1029	844	1317	974	877	1099	944	1036	1205	1014	906	1465	943	1015	1129	945	1192
LOC115874856	637	571	540	610	491	470	349	381	417	260	252	274	359	295	367	338	258	262	318	214	183	275	302	286	296	352	291	360	309	329	461	283	299	319	332	365
LOC115874857	45	36	7	23	73	37	597	236	974	89	58	37	176	62	35	16	10	6	6	7	2	9	11	7	11	10	3	17	6	11	15	6	10	10	14	14
LOC115874858	0	0	0	0	0	1	0	0	0	0	0	1	1	1	8	2	4	1	3	3	0	2	2	0	3	4	2	1	1	2	0	7	0	1	0	0
LOC115874859	0	0	0	0	0	0	0	0	0	0	0	0	0	0	0	1	4	1	2	3	0	2	1	1	2	3	5	6	5	2	2	4	1	5	4	5
LOC115874860	44	62	60	41	71	40	118	102	159	79	84	96	118	82	133	144	191	256	201	199	159	328	248	340	436	331	300	512	385	387	502	373	400	338	356	377
LOC115874861	2317	2555	1920	2596	3147	2102	3219	3152	3195	2286	3144	2897	2779	2052	2460	2747	2123	2388	2689	2397	2104	2544	2356	2307	2423	2473	2557	2791	2684	2780	3470	2476	2440	2526	2426	2997
LOC115874862	35	16	10	16	9	7	35	11	24	20	18	18	16	6	7	10	2	11	16	9	4	2	5	6	4	9	8	8	3	2	3	6	4	0	2	3
LOC115874863	10	28	16	8	33	21	31	14	24	16	8	4	9	13	12	13	10	13	6	2	13	15	2	6	18	7	14	8	11	9	9	6	22	15	4	3
LOC115874864	0	0	0	0	0	0	0	0	0	0	0	0	0	0	0	0	0	0	0	0	0	0	0	0	0	0	0	0	0	0	0	0	0	0	0	0
LOC115874865	0	0	0	0	0	0	0	0	0	0	0	0	0	0	0	0	0	0	0	0	0	1	0	0	0	0	0	0	0	0	0	0	0	0	0	0
LOC115874866	6	2	0	0	2	7	9	5	1	3	1	1	1	0	1	3	0	2	0	0	2	1	1	1	1	0	3	0	2	0	0	0	1	2	0	1
LOC115874867	8	20	3	1	16	6	52	7	25	24	29	22	10	13	11	4	7	6	10	8	5	5	6	14	7	15	10	11	15	11	12	23	13	13	27	29
LOC115874868	9	18	19	24	12	17	25	27	38	30	19	27	78	39	44	50	36	58	52	108	53	37	48	72	40	45	45	55	58	30	48	35	43	57	69	49
LOC115874869	3662	4046	3711	3947	3509	2928	2156	1867	1929	1157	1224	1257	1465	1100	1352	1189	997	1170	1111	1063	1018	913	954	711	739	763	760	844	788	700	1080	652	676	748	716	782
LOC115874870	0	1	0	2	1	0	0	6	2	0	6	1	0	0	1	0	0	0	0	0	0	2	0	0	0	0	2	1	0	0	0	3	0	0	0	0
LOC115874871	3	7	5	13	3	6	5	4	6	0	4	8	9	1	3	1	3	2	8	1	0	4	4	6	2	10	2	3	0	5	3	0	0	2	0	2
LOC115874872	0	0	0	2	0	0	2	0	0	0	1	0	0	0	0	0	0	0	0	0	2	0	0	0	0	1	0	1	0	3	0	0	0	0	0	0
LOC115874873	0	0	0	0	0	0	0	1	4	2	6	5	4	5	4	8	9	13	2	10	4	2	1	4	14	6	6	4	10	6	8	7	11	12	9	7
LOC115874874	0	1	0	0	2	0	2	0	1	1	0	6	1	0	0	1	1	1	1	0	0	0	0	0	1	0	0	0	6	0	1	0	1	2	0	3
LOC115874875	7	1	0	0	2	0	1	2	4	0	2	0	0	0	0	0	0	0	0	0	0	0	0	0	0	0	0	0	0	0	0	0	0	0	0	1
LOC115874876	6	8	1	5	4	3	42	2	13	14	24	5	2	3	5	3	5	5	1	1	1	6	0	2	1	1	0	4	3	2	2	5	0	1	3	0
LOC115874877	0	2	0	3	1	0	1	2	2	0	0	0	0	1	0	0	0	0	0	0	0	0	0	0	0	0	0	0	0	0	0	0	0	0	0	0
LOC115874878	772	841	668	833	799	656	463	489	476	304	318	343	544	424	492	519	405	480	430	372	391	330	399	347	371	353	339	401	337	337	402	338	293	294	375	342
LOC115874879	0	10	9	0	5	1	8	1	1	1	1	0	0	1	0	0	0	0	5	0	0	0	0	0	3	1	0	1	4	0	3	0	1	1	0	6
LOC115874880	12	23	15	24	27	22	14	5	2	4	1	2	2	0	2	0	0	0	5	1	6	2	1	2	1	0	0	0	2	0	0	4	0	0	0	1
LOC115874881	4	15	9	14	1	4	12	11	6	7	3	13	4	0	4	5	2	4	1	2	1	1	0	0	1	1	0	0	6	0	3	3	3	2	0	0
LOC115874882	2	24	14	13	3	14	5	7	12	0	1	0	2	2	3	0	2	1	0	2	0	0	1	0	0	0	0	0	5	0	5	0	1	1	1	0
LOC115874883	43	18	41	29	23	32	19	27	48	33	48	52	12	5	16	5	13	9	10	9	8	8	9	6	6	9	8	5	12	10	7	2	1	1	6	4
LOC115874884	0	1	2	0	0	0	0	0	0	1	0	0	0	1	3	3	0	3	0	0	0	2	0	1	0	1	1	0	0	0	0	0	0	1	2	0
LOC115874885	1226	1485	892	1294	1167	996	365	771	572	251	259	351	1189	913	848	1250	973	1024	1007	1211	972	592	708	639	535	534	483	731	719	476	660	624	684	678	744	790
LOC115874886	0	0	0	0	0	0	1	0	0	0	4	2	1	1	0	3	2	5	0	0	0	0	0	0	0	0	0	2	0	0	0	0	0	0	0	0
LOC115874887	0	1	1	0	1	0	0	1	1	0	1	2	0	1	3	0	0	0	0	1	0	0	0	0	0	0	0	1	0	0	0	1	0	0	1	0
LOC115874888	3605	3578	2885	3110	3809	3011	6478	3722	5254	3172	3443	3414	2663	2052	2758	2483	2420	2529	2706	2734	2630	2794	2665	2502	2960	3032	2831	3227	2769	2756	3571	2573	2638	2461	2714	3101
LOC115874889	2021	2027	1583	2374	2595	1811	2589	2772	3003	2008	2345	2571	2153	1631	2021	2427	1804	1942	3128	2682	2157	3395	3019	2737	3374	3263	3287	3697	3215	2869	4634	2794	3091	2979	3241	3376
LOC115874890	2707	2971	2547	2886	3093	2437	2672	2242	2574	1676	1974	2133	1329	999	1348	1159	1049	1181	1093	1069	931	1088	1025	994	836	734	710	783	664	598	929	605	613	589	628	638
LOC115874891	642	721	664	949	1327	843	1100	1341	892	456	599	529	472	377	517	538	416	394	757	539	466	809	760	668	633	720	642	706	651	579	767	400	461	313	373	458
LOC115874892	3	11	4	7	3	4	6	3	1	0	2	0	0	1	1	0	2	0	2	1	0	0	3	3	1	0	0	0	6	0	0	2	2	0	1	0
LOC115874893	0	0	0	0	0	0	0	0	1	0	0	0	0	0	0	0	0	0	0	0	0	0	0	0	0	0	0	0	0	0	0	0	0	0	0	0
LOC115874894	2	3	3	6	4	3	0	2	2	0	0	0	0	1	1	0	2	3	0	1	0	4	0	3	2	1	3	2	0	0	1	2	0	2	0	1
LOC115874895	780	659	373	535	593	285	692	803	1464	1202	1389	1709	4740	3462	5400	3473	3056	2752	4122	4554	3865	3986	4253	4629	5162	5525	4650	6396	5516	5391	6959	4636	5325	4502	4419	5114
LOC115874896	32	41	26	58	41	40	65	88	56	42	89	58	41	31	43	36	30	45	30	28	36	40	25	22	17	41	16	37	21	24	27	32	47	24	28	30
LOC115874897	0	0	0	0	1	0	0	0	0	2	2	0	0	0	0	0	0	0	0	0	0	0	0	0	0	0	0	0	0	0	0	2	0	0	0	0
LOC115874898	7	4	7	7	5	5	18	4	17	4	4	7	2	3	0	5	2	2	4	3	4	2	8	0	5	2	3	0	2	2	5	4	5	2	4	3
LOC115874899	107	90	98	128	97	113	144	121	148	69	128	113	84	86	63	51	50	50	55	53	40	53	58	60	53	65	59	63	66	50	82	67	63	69	61	60
LOC115874900	2386	2916	2333	3170	3747	2884	3873	3249	4132	2556	3125	3276	2559	2191	2764	1999	1822	2173	1817	1938	1608	1825	1852	1735	1526	1725	1476	1852	1650	1719	2029	1494	1634	1302	1298	1503
LOC115874901	8	2	2	3	8	5	7	6	9	11	7	6	7	7	14	6	6	11	7	9	6	15	14	3	6	8	13	8	3	5	4	9	2	12	2	11
LOC115874902	4	0	0	0	1	0	3	2	1	2	0	3	1	0	1	4	0	0	1	0	0	0	0	1	0	1	0	0	0	0	1	0	0	1	0	0
LOC115874903	0	0	0	0	0	0	0	0	2	0	0	0	1	0	0	1	0	0	0	0	0	0	0	0	0	0	0	0	0	0	0	0	0	0	0	0
LOC115874904	0	0	0	0	0	0	0	0	0	0	0	0	0	0	0	0	0	0	0	0	0	0	0	0	0	0	0	0	0	0	0	0	0	0	0	0
LOC115874905	0	0	0	0	0	0	0	0	0	0	0	0	0	0	0	0	0	0	0	0	0	0	0	0	0	0	0	0	0	0	0	0	0	0	0	0
LOC115874906	0	1	0	1	0	3	0	2	3	1	0	0	0	1	0	0	1	0	0	0	0	0	1	0	0	0	0	1	0	0	0	0	0	0	0	0
LOC115874907	66	27	24	15	13	11	2	4	48	55	104	117	1219	993	1217	1065	838	1066	1337	1226	1081	1615	1515	1470	1726	1938	1674	2247	2066	1814	2574	1752	2081	1644	1564	2190
LOC115874908	0	0	0	0	0	0	0	0	0	0	0	0	0	0	0	0	0	0	0	0	0	0	0	0	0	0	0	0	0	0	0	0	0	0	0	0
LOC115874909	0	0	0	0	0	1	1	0	1	0	0	0	0	1	1	1	0	0	0	2	0	0	0	0	1	0	0	0	1	0	0	0	0	0	1	0
LOC115874910	0	0	0	0	0	0	0	1	0	0	0	0	0	1	0	0	0	0	0	0	0	0	0	0	0	0	0	0	0	0	0	0	0	0	0	0
LOC115874911	82	74	82	137	76	87	167	128	181	108	107	138	71	51	64	60	62	49	71	62	62	64	72	68	48	43	54	52	34	60	84	39	53	54	56	64
LOC115874912	7084	8706	7413	7536	7175	7118	6193	7099	7420	5780	8533	8588	5057	5613	5803	4652	3617	4377	3907	3497	3174	3382	3813	3166	2929	2971	2629	3489	2837	2348	3351	2455	2512	2368	2053	2766
LOC115874913	1084	1074	1007	1335	1412	1003	1055	905	910	580	629	571	554	369	474	468	466	439	385	429	370	411	448	389	331	378	337	385	360	311	469	297	282	294	324	348
LOC115874914	98	50	29	13	41	29	113	206	676	518	821	717	14	19	15	5	8	12	17	14	6	21	12	10	12	22	10	13	5	11	10	21	8	9	3	18
LOC115874915	7	3	6	2	1	6	8	5	8	4	3	12	16	7	8	11	5	18	9	7	3	0	3	6	7	8	14	7	13	13	1	3	4	6	7	9
LOC115874916	667	639	578	837	813	619	1272	1445	1273	824	1127	1032	619	580	603	818	550	618	1077	712	606	958	772	818	993	1054	950	1267	1101	1099	1313	1010	902	917	1031	1131
LOC115874917	474	584	523	927	1158	863	1025	719	1066	611	889	850	976	703	1016	997	813	763	999	904	819	1017	863	954	856	1046	852	994	935	962	1208	814	863	754	755	818
LOC115874918	10738	12170	10136	14237	15358	12766	17109	13616	17145	10122	12495	12165	10605	8360	10174	9882	9165	9165	10871	9625	8062	10573	10613	10137	10204	11268	10028	11835	10592	10378	12441	9451	10608	8501	8674	10961
LOC115874919	2318	2611	1873	3414	4214	3207	4068	4143	4396	2296	3171	3059	2485	2236	2561	2305	2052	2518	2833	2658	2432	2989	2700	2779	2285	2491	2400	2200	2142	2207	2495	1730	1921	1516	1678	2018
LOC115874920	598	642	560	831	871	716	724	806	816	440	631	566	592	397	466	531	425	475	479	457	371	499	404	385	390	433	369	387	383	449	492	354	431	333	372	433
LOC115874921	443	419	359	443	426	289	438	434	454	320	403	475	757	486	704	754	601	664	674	608	610	744	699	519	641	774	729	908	788	824	1089	723	740	669	760	1003
LOC115874922	2	5	8	7	8	10	9	17	16	6	2	3	4	5	12	3	2	4	9	9	7	9	4	9	4	6	6	5	4	7	3	2	5	5	3	6
LOC115874923	1	0	0	0	0	0	1	0	1	0	0	0	0	0	0	0	0	0	0	0	0	0	0	0	0	0	0	0	0	0	0	0	0	0	0	0
LOC115874924	1	0	1	0	0	0	3	0	2	1	0	1	2	0	1	2	1	1	0	3	0	0	1	3	3	0	2	0	0	0	0	0	4	0	0	0
LOC115874925	8917	10353	8593	10511	11037	8256	12189	10955	11917	6679	6998	6850	5898	4534	5558	5691	4530	4955	4930	4291	3673	4276	4201	3944	3596	3716	3442	4079	3619	3439	4713	3078	3167	3097	3107	3622
LOC115874926	3435	4004	3259	4505	4469	3695	3687	3471	3554	2043	2475	2562	2204	1698	2098	2163	1757	1719	1951	1571	1595	1691	1819	1718	1560	1611	1653	1862	1722	1522	2160	1458	1450	1462	1480	1814
LOC115874927	1	1	0	5	2	3	14	9	7	4	3	3	178	41	95	50	287	14	48	52	26	40	10	1	77	20	12	50	0	0	12	70	55	198	45	114
LOC115874928	313	287	282	319	320	194	358	290	419	127	220	280	177	147	163	111	186	159	88	112	127	84	116	94	154	110	109	180	97	113	160	115	163	251	142	155
LOC115874929	978	910	715	1241	1453	1105	1364	1283	1376	1054	1389	1512	2259	1790	2284	2220	1963	2015	2075	2134	1788	1935	2213	2144	2151	2438	2180	2772	2357	2276	2951	2039	2363	1790	1857	2144
LOC115874930	0	0	3	2	1	1	6	1	5	1	4	1	0	0	1	3	0	0	1	3	0	5	0	0	0	0	0	2	1	0	0	0	2	1	0	1
LOC115874931	1804	2491	1660	2037	2149	1591	1180	1522	1137	861	1193	1117	1586	1099	1326	1442	1118	1082	1042	1026	880	1014	961	920	785	809	807	883	819	871	1032	685	784	654	818	998
LOC115874932	0	0	1	0	1	1	0	3	0	0	0	3	1	0	0	0	1	0	1	0	0	0	0	0	0	0	2	0	0	3	0	0	0	0	1	0
LOC115874933	9956	10081	7466	7699	7410	6601	5402	6370	5767	4007	4867	4712	4481	3563	4404	5237	3889	4068	4218	4305	3383	4486	4882	4009	4318	5019	4188	5952	5519	5533	6590	4716	5416	4942	5059	6057
LOC115874934	175	149	132	172	184	122	323	168	285	157	174	219	121	95	156	96	107	123	102	112	91	88	83	90	82	80	69	111	65	69	101	73	55	78	90	58
LOC115874935	751	730	546	861	863	741	936	978	1062	667	653	740	570	437	489	475	456	417	389	433	364	353	410	365	274	302	308	357	278	261	313	281	310	239	239	310
LOC115874936	2112	2121	1852	2156	1919	1701	1662	1560	1668	1283	1461	1666	2898	2412	3011	2458	2632	3380	2838	3421	2769	2330	3508	2723	3737	3394	2542	4431	3438	2803	4673	3128	2782	3131	3143	3067
LOC115874937	15	19	13	25	21	15	55	12	31	11	23	21	22	19	7	16	14	13	10	24	11	13	8	13	19	19	22	15	36	23	19	13	19	17	10	12
LOC115874938	9527	11506	8988	13700	14601	10664	14281	15592	14475	7677	8838	9026	7941	6165	7559	8438	6581	7012	10347	8525	7660	12756	11316	10338	8493	8601	8711	8720	8284	7561	9822	6273	7330	5043	5570	7270
LOC115874939	12	4	5	11	10	9	3	8	9	9	15	10	3	8	13	7	8	4	6	3	1	7	9	6	8	4	5	4	8	2	13	12	13	13	11	14
LOC115874940	2777	3133	2592	3683	3552	2844	2723	2225	2625	1769	2182	2271	1830	1529	1735	1730	1335	1586	1745	1612	1326	1532	1548	1350	1423	1448	1157	1432	1191	1063	1589	1093	1148	1076	1035	1356
LOC115874941	465	419	421	470	400	406	345	312	361	200	237	263	269	212	236	236	248	265	189	237	187	162	201	174	150	187	160	167	175	153	231	132	146	115	126	194
LOC115874942	4	10	7	0	5	4	2	3	9	8	6	8	3	2	5	1	0	2	4	5	5	0	1	5	0	4	1	2	5	4	5	2	5	3	2	5
LOC115874943	2176	2409	2252	4580	5372	4069	5684	4631	7055	3769	4794	5141	5279	4043	5239	4951	4831	5414	4056	4131	3522	3955	3961	3832	3438	3681	3435	4085	3512	3278	4471	3300	3391	2976	3020	3256
LOC115874944	430	453	412	572	545	416	605	523	648	432	469	540	577	536	652	503	468	509	522	479	459	385	488	473	380	397	417	434	390	378	502	370	320	374	426	440
LOC115874945	189	193	181	195	247	250	189	137	253	215	395	433	426	351	418	244	295	326	221	270	269	277	288	278	170	116	112	124	88	80	89	68	60	43	36	62
LOC115874946	0	1	3	0	0	0	0	0	0	0	1	0	0	0	2	0	0	0	2	0	0	0	0	0	0	0	1	0	1	1	0	0	0	0	0	0
LOC115874947	86	38	12	7	42	0	149	16	61	153	139	6	2	7	6	4	2	1	1	1	1	2	1	0	0	1	1	0	2	0	1	0	1	0	2	0
LOC115874948	5	0	0	0	0	0	1	0	2	1	1	0	0	0	0	0	0	0	0	1	0	0	0	0	0	0	0	0	0	0	0	0	0	0	0	0
LOC115874949	32	33	25	52	47	26	121	85	114	28	59	55	21	36	36	75	34	51	11	4	16	14	12	15	11	11	6	5	6	5	18	10	7	9	11	4
LOC115874950	4	3	3	11	10	7	27	21	10	9	22	13	8	6	4	14	2	12	1	3	1	4	1	1	0	0	1	2	0	6	1	1	1	1	1	2
LOC115874951	0	0	0	2	1	0	5	0	1	0	1	0	0	0	2	0	0	0	0	1	0	0	0	1	0	0	1	1	1	1	0	0	0	0	0	0
LOC115874952	990	935	611	1580	2098	1496	4023	1643	2773	2696	3770	2951	3122	2076	3070	3194	3240	3198	2773	2888	2648	2891	2648	2803	3174	3192	2801	3309	2802	2719	3571	2688	2765	2704	2844	3495
LOC115874953	20257	24434	20019	28998	33166	24883	23117	20468	24448	12303	15774	16443	15162	13702	15263	13784	12397	15188	15957	16022	14665	14500	15047	13349	12798	13922	12467	14138	13584	12461	17854	11543	12392	10153	9687	12042
LOC115874954	4	0	1	1	2	1	1	5	7	1	1	7	2	0	2	0	4	0	1	5	6	1	5	2	6	5	0	4	1	0	1	1	4	2	2	0
LOC115874955	237	19	1	7	2	1	183	253	846	6730	11909	15569	142	96	118	62	62	49	3	7	4	3	8	2	4	5	9	4	5	7	12	5	5	11	1	2
LOC115874956	1	1	0	0	0	0	0	0	3	2	6	2	0	0	0	1	0	0	0	0	0	0	0	0	0	0	0	0	0	0	1	1	0	0	0	0
LOC115874957	2	1	1	1	0	0	1	0	1	1	0	1	0	1	1	1	0	4	0	3	0	1	1	2	1	0	0	0	1	0	0	4	2	0	1	0
LOC115874958	0	0	0	0	4	0	0	0	0	0	0	0	0	0	0	0	1	0	0	0	0	0	0	0	0	0	0	0	0	0	0	0	0	0	0	0
LOC115874959	2	6	1	2	1	3	6	3	9	1	3	1	2	1	4	1	1	1	2	0	1	3	0	1	0	2	2	2	0	0	1	2	2	1	5	2
LOC115874960	12428	14359	13245	6845	8012	6400	8020	15902	13849	5015	6987	5596	13317	13364	14993	10976	12181	11316	19973	16397	13782	18111	18542	18372	18316	23417	18084	24322	23255	20092	25498	17837	18211	16818	15899	18243
LOC115874961	41	35	30	36	35	33	62	51	67	40	38	62	33	37	23	26	23	32	44	26	38	41	17	57	51	32	35	52	28	25	29	37	31	15	25	39
LOC115874962	2024	2024	1689	1919	2168	1800	3593	3210	3895	2835	2826	2633	1288	1166	1584	1443	1433	1451	1273	1161	1024	1049	1252	969	1207	1105	953	1214	1103	1077	1253	1131	1026	924	890	1134
LOC115874963	15671	16844	13764	14832	14500	11733	4893	9527	9347	5365	6663	7130	9564	7266	8551	6509	6340	6945	6166	6223	5640	2873	2596	2964	2104	2249	1880	2224	1692	1510	1802	1704	1607	1377	1297	1805
LOC115874964	1025	1093	1005	1172	1126	880	725	745	817	472	514	596	681	576	680	618	485	576	550	492	402	585	520	442	426	425	392	524	456	473	600	375	399	412	386	540
LOC115874965	0	0	1	1	0	1	1	2	2	0	1	1	0	0	1	0	0	0	0	1	0	4	0	3	1	0	1	2	0	1	0	0	2	1	1	0
LOC115874966	0	0	0	0	0	0	2	0	0	0	0	0	0	0	0	0	0	3	0	0	0	0	0	0	0	0	0	0	0	0	0	0	0	0	0	0
LOC115874967	0	0	0	0	0	0	0	0	0	0	0	0	0	2	0	0	1	0	0	1	0	0	0	0	0	0	0	0	0	1	0	0	0	0	0	0
LOC115874968	1628	777	275	346	1273	326	5449	2461	4842	5317	7362	4098	3455	2864	3186	3465	3709	4100	4427	4749	4686	5797	5171	5188	6278	6047	5727	6734	6338	6035	9011	6324	6559	6090	5346	7463
LOC115874969	134	140	186	394	370	233	191	257	443	798	847	774	604	356	539	707	752	497	1117	1369	915	795	814	743	959	867	896	1510	1204	1159	1415	1352	1332	1402	1529	1756
LOC115874970	0	1	0	0	0	0	0	0	0	0	0	0	0	0	0	0	0	0	0	0	0	0	0	0	0	0	0	0	0	0	0	0	2	0	0	0
LOC115874971	29	28	26	32	34	34	57	38	43	58	37	51	34	13	26	26	28	29	38	37	31	28	24	27	37	38	36	35	43	26	49	29	23	35	41	39
LOC115874972	1	1	2	1	4	0	0	0	1	0	0	0	0	0	0	0	0	0	1	1	0	0	0	4	0	3	0	0	1	0	2	0	0	0	0	2
LOC115874973	0	0	2	1	0	1	0	0	0	0	0	0	0	0	0	0	0	1	2	0	0	3	0	0	0	0	0	0	0	0	0	0	0	0	0	0
LOC115874974	0	0	0	0	0	0	0	0	0	0	0	0	0	0	0	0	0	0	0	0	0	0	0	0	0	0	0	0	0	0	0	0	0	0	0	0
LOC115874975	152	57	12	13	187	14	860	390	495	1925	4186	4979	1795	1401	2820	1582	2110	1726	1853	1766	1232	2070	2364	2075	2071	2529	2406	4128	3280	2710	5372	3131	3600	3308	4398	3914
LOC115874976	6	26	17	10	34	5	25	19	52	81	139	167	117	84	144	101	132	134	111	82	71	97	77	84	80	85	102	136	150	88	196	97	131	114	158	135
LOC115874977	11	2	4	1	2	0	9	5	6	26	38	29	16	14	15	17	18	17	20	7	13	21	17	20	10	27	20	33	22	23	30	21	29	24	22	35
LOC115874978	433	479	415	719	623	647	965	898	1045	913	1076	1128	1089	943	1225	1017	1101	1035	732	1024	734	661	939	702	794	863	640	1050	830	701	1200	814	708	869	748	832
LOC115874979	2171	2047	1535	2298	2994	1989	10776	8622	10552	7095	7284	7305	1377	1164	1391	1357	1234	1261	843	869	684	935	849	837	912	955	792	1034	866	807	1137	780	880	787	863	1040
LOC115874980	1318	1699	1364	1611	1626	1394	1075	952	1244	847	1103	1107	1394	1103	1259	1223	1086	1105	1288	1203	1092	1061	1061	996	926	967	927	1123	1028	904	1328	856	820	932	935	1011
LOC115874981	21	46	22	25	22	20	9	29	26	20	29	13	34	25	23	23	49	34	7	5	7	0	1	4	1	2	1	4	3	5	0	11	1	2	0	5
LOC115874982	100	416	251	928	786	384	554	1290	846	109	198	116	283	257	346	275	318	288	103	56	46	59	59	40	78	52	29	93	56	61	68	67	29	100	22	65
LOC115874983	0	0	0	0	0	0	1	0	0	0	0	0	0	0	0	0	0	0	0	0	0	0	0	0	0	0	0	0	0	0	0	0	0	0	0	0
LOC115874984	0	0	0	0	0	0	0	0	0	0	2	0	0	0	0	0	0	0	0	0	0	0	0	0	0	0	0	0	0	0	0	0	0	0	0	0
LOC115874985	0	1	1	0	2	1	0	2	5	4	2	9	5	4	16	4	1	11	1	0	2	0	1	1	0	2	1	0	0	0	1	6	0	0	0	0
LOC115874986	1	2	0	1	0	0	1	5	1	5	0	6	1	3	5	1	4	2	0	0	0	0	2	0	0	0	0	0	0	0	3	1	0	0	0	1
LOC115874987	0	0	0	1	0	0	1	2	3	0	3	1	0	2	2	2	1	3	0	0	0	1	0	0	0	0	0	0	0	0	0	0	0	0	0	0
LOC115874988	0	0	1	0	0	0	0	0	0	0	0	3	0	0	0	0	0	0	0	0	0	0	0	0	0	0	0	0	0	0	0	0	0	1	0	0
LOC115874989	687	726	646	853	894	614	615	545	556	280	379	368	353	357	428	392	333	360	292	364	305	255	395	304	300	271	264	338	272	245	360	245	208	257	266	274
LOC115874990	0	0	0	0	5	0	0	0	0	0	0	0	0	0	2	0	0	0	0	0	0	0	0	0	1	0	0	1	0	0	0	0	0	0	0	0
LOC115874991	2	1	2	2	0	3	2	5	0	0	3	3	1	0	3	0	0	1	1	2	0	1	2	4	0	0	0	4	1	0	1	6	2	2	2	0
LOC115874992	0	0	0	0	0	0	0	0	0	0	0	0	0	0	0	0	0	0	0	0	0	1	0	0	3	0	0	0	0	0	0	0	0	0	0	0
LOC115874993	217	246	247	434	532	384	731	497	667	355	462	552	506	349	523	572	426	462	573	456	536	555	626	510	611	602	606	777	754	659	939	638	501	458	473	538
LOC115874994	0	0	0	0	0	0	2	0	0	0	4	0	0	0	0	0	2	1	0	0	0	1	0	0	0	0	0	0	0	0	0	0	0	0	0	1
LOC115874995	2735	2789	2343	2486	2468	1837	2429	2339	2785	1696	1900	1914	1526	1112	1192	1452	1074	1262	1234	1161	936	1046	1015	989	941	909	757	1016	773	714	1117	880	677	851	864	1007
LOC115874996	2	2	0	0	0	0	2	0	0	0	0	0	0	3	0	0	0	1	1	1	2	4	0	1	1	0	0	2	2	2	1	0	0	1	2	8
LOC115874997	23	26	4	22	30	16	65	29	60	39	38	51	12	15	10	9	17	10	9	12	13	14	12	9	9	9	18	15	6	13	25	15	12	13	6	7
LOC115874998	240	207	183	327	301	253	197	80	113	136	155	162	345	323	478	407	417	523	551	626	627	430	580	435	490	527	462	622	592	552	791	418	485	522	494	566
LOC115874999	5	8	4	3	6	8	16	14	7	7	11	14	2	4	7	5	3	2	2	0	9	8	6	7	4	10	0	1	8	3	0	7	3	1	3	2
LOC115875000	17	41	11	2	20	18	25	8	29	3	11	18	108	97	139	65	92	40	48	67	53	76	49	55	52	51	53	66	55	70	103	68	78	72	24	73
LOC115875001	30	6	13	13	18	12	2	0	48	1	4	6	302	200	350	250	372	525	422	696	474	406	654	567	689	587	608	882	624	517	779	551	399	551	420	478
LOC115875002	127	60	56	48	90	52	0	2	194	3	8	13	1801	990	1535	1967	2070	2209	2913	3026	2443	2784	2466	2350	3110	3177	3076	4254	3512	3805	4763	3235	3130	2892	2743	3705
LOC115875003	0	0	0	0	0	0	0	0	0	0	0	0	0	0	0	0	0	0	0	0	0	0	0	0	0	0	0	0	0	0	0	0	0	0	0	0
LOC115875004	0	0	1	0	0	0	0	3	14	305	650	228	9	2	0	0	0	0	0	0	0	0	1	0	0	0	0	0	0	0	0	0	0	0	0	0
LOC115875005	3	6	1	1	7	7	1	0	4	0	4	0	6	8	5	0	4	3	0	1	3	3	1	1	0	0	0	0	0	0	1	0	0	0	0	2
LOC115875006	674	375	232	445	904	448	2909	2049	1770	811	1076	900	989	927	1129	967	775	691	621	638	540	607	572	564	675	694	604	923	814	653	1423	849	908	985	981	1346
LOC115875007	0	4	2	1	5	3	17	8	4	0	1	14	4	2	2	2	0	0	3	4	2	3	2	5	0	3	0	3	0	1	6	0	0	0	0	2
LOC115875008	11	6	9	17	17	5	15	11	20	11	17	11	18	8	28	18	14	10	14	11	19	9	16	13	7	25	1	20	14	18	18	15	10	8	14	10
LOC115875009	12	19	40	10	34	28	9	110	38	4	28	17	46	57	50	10	12	28	4	6	6	0	2	4	2	2	3	3	0	1	3	1	2	1	2	1
LOC115875010	726	721	593	798	831	728	1042	1195	1085	913	1050	1076	824	733	893	795	640	529	715	666	539	645	666	576	559	745	610	684	601	608	723	582	608	562	604	685
LOC115875011	1136	1345	1130	2119	2491	2070	2595	2181	3051	1482	1742	1750	1385	1026	1381	1491	1430	1271	1750	1913	1328	1374	1579	1743	1463	1623	1285	1837	1582	1477	1913	1474	1454	1193	1245	1428
LOC115875012	3990	4465	3761	3651	4050	3053	4116	4299	4372	2662	2840	2715	1531	1189	1397	1443	1186	1287	1326	1173	1059	1454	1393	1296	1096	1315	1270	1141	1056	1027	1296	975	1146	832	889	1077
LOC115875013	771	924	754	549	612	543	522	383	480	288	422	430	306	205	251	303	247	255	265	213	259	226	220	213	239	221	241	348	287	194	294	211	275	234	225	219
LOC115875014	277	271	192	350	306	229	231	149	143	105	97	113	112	94	77	66	97	84	78	72	100	69	95	91	90	78	55	85	60	73	85	58	68	46	66	68
LOC115875015	449	536	438	529	576	500	715	560	718	497	521	521	517	393	484	451	390	408	607	550	533	520	655	471	529	554	575	687	606	592	671	507	536	438	431	511
LOC115875016	8231	9250	8555	8370	9771	7965	7803	5558	8245	5239	5590	6860	5847	5907	8866	4775	3887	4304	3402	3895	2530	3318	3061	2822	2716	3185	3016	2808	2450	2503	3298	2301	2079	1922	1855	2199
LOC115875017	3067	3217	2452	4852	5263	4665	8631	8147	8987	5183	5214	5321	2530	2478	2858	2287	2046	2497	3015	2768	2528	3227	3280	3241	2920	3199	2926	3405	2904	2974	3707	2659	2964	2044	2124	2533
LOC115875018	6483	6697	5701	6972	7549	6667	13988	8337	12407	6193	8043	7623	5858	5186	6369	4149	4149	4508	3564	3618	3131	3658	3380	3426	3041	3340	3080	3561	3035	2599	3773	2692	2821	2572	2614	3023
LOC115875019	4436	4811	3785	5233	5045	4120	3733	3680	4208	2543	2860	2760	2873	2286	2800	2907	2333	2532	2817	2652	2286	2617	2893	2423	2543	2464	2383	2983	2708	2366	3751	2181	2432	2282	2304	2686
LOC115875020	1570	1732	1457	2336	2718	1882	2143	1709	2167	1320	1705	1675	2170	1831	2262	2088	1792	1942	2466	2475	2445	2459	2835	2210	2512	2496	2100	3127	2647	2160	3567	2185	2179	1992	1864	2307
LOC115875021	956	1126	728	865	851	829	591	768	947	742	1042	946	1295	1167	1339	1209	996	971	1294	1726	1450	1916	1651	2089	1501	2325	1940	2568	1910	1886	3009	1706	1781	1840	1870	2111
LOC115875022	205	258	211	341	430	313	529	365	466	321	293	320	232	206	232	132	111	135	230	192	204	139	221	204	96	95	58	72	45	49	67	55	30	28	24	27
LOC115875023	4323	4944	3700	4857	5062	4178	4786	4578	4928	3313	3884	3650	3155	2517	2782	2642	2569	2625	2543	2433	2174	2645	2409	2721	2261	2751	2340	2586	2455	2642	3087	2147	2526	1868	2100	2437
LOC115875024	8070	9346	6165	8289	8533	5883	3424	3878	3980	2270	2565	2762	8031	5654	7902	6865	7941	8474	4788	5106	4217	4337	4157	4583	4421	4312	4132	4577	4141	3885	5589	3827	4253	3134	3242	3995
LOC115875025	2423	2768	2346	3755	4019	3129	2332	2071	2375	1573	1923	1869	2123	1614	1949	2156	1700	1729	1897	1741	1521	1766	1694	1667	1589	2000	1562	2039	1765	1639	2348	1418	1671	1396	1536	1847
LOC115875026	263	234	181	291	280	212	207	161	225	109	114	91	129	117	134	123	154	115	134	122	132	111	118	137	118	104	97	109	124	96	126	109	106	84	126	124
LOC115875027	7	3	1	0	5	0	11	16	35	24	43	35	23	21	17	19	7	29	21	12	36	41	16	8	7	17	14	5	12	3	4	6	3	8	4	17
LOC115875028	3457	2400	2320	5073	5853	4478	8620	7745	10456	6990	7452	8644	5065	4204	5378	4556	3414	4117	5775	5518	4612	6371	5922	5736	5882	6360	5633	6822	6125	5640	8738	6032	5424	5060	5539	5999
LOC115875029	3533	3599	2727	4132	4757	3832	6575	6136	7310	5140	6406	6197	3504	2840	3792	3318	3038	3372	2921	2849	2462	2912	2916	2871	2737	2718	2560	3198	2873	2694	3554	2249	2568	2208	2166	2477
LOC115875030	18	12	17	17	6528	208	83	92	220	102	215	189	84	1753	135	70	59	76	95	89	105	92	100	77	30	39	42	22	43	15	33	28	27	33	20	32
LOC115875031	3309	3745	3077	4493	4685	3676	5334	4635	5679	3379	4092	3932	3538	2679	3353	3044	2598	2668	2915	2762	2359	2644	2764	2680	2502	2544	2267	2980	2570	2388	3197	2114	2365	2139	2216	2622
LOC115875032	301	148	84	542	551	454	2098	2013	2132	2050	2710	2869	175	150	233	84	106	73	30	74	47	31	35	19	30	41	40	34	38	71	52	37	28	36	40	37
LOC115875033	696	703	724	756	806	652	672	664	747	458	667	570	725	596	878	684	660	618	423	481	397	350	531	425	435	469	342	521	429	353	521	427	306	338	376	381
LOC115875034	351	489	345	579	626	514	773	625	747	411	492	520	503	435	484	555	526	504	492	559	477	491	487	454	414	431	396	491	488	508	584	416	381	424	412	498
LOC115875035	495	530	430	1174	1231	845	2656	3140	3629	2208	2812	3015	2209	2122	2560	2498	1989	1943	2429	2203	1813	2411	2421	2120	2380	2766	2433	2965	2854	2714	3708	2494	2543	2068	2080	2593
LOC115875036	482	316	361	613	562	722	737	703	851	503	386	353	345	222	498	367	197	155	119	188	124	68	75	71	74	75	77	83	80	88	101	60	89	74	61	87
LOC115875037	301	34	12	98	88	136	1229	2389	3196	3009	3752	3930	126	166	62	68	56	13	2	9	5	3	3	1	1	4	3	1	1	3	2	9	0	5	1	2
LOC115875038	371	293	257	446	380	303	586	601	532	345	293	387	234	143	239	228	145	164	179	169	217	203	173	203	132	144	195	146	109	130	132	107	124	119	125	137
LOC115875039	131	129	103	164	143	124	215	188	206	117	117	130	54	50	68	74	63	36	98	76	67	65	62	53	45	67	58	68	57	63	117	91	98	54	106	91
LOC115875040	1326	1497	1110	1749	1710	1447	1573	1610	1691	1180	1315	1306	1078	875	1103	1013	916	851	1077	1156	851	917	975	1125	925	1005	858	1037	931	879	1700	936	825	852	766	1111
LOC115875041	6084	7113	5871	5654	5004	5683	4769	5695	7586	5425	5470	6699	3574	2469	3272	2355	2101	2368	1581	1770	1520	1360	1235	1192	1218	1260	1235	1438	1352	1248	1736	1154	1218	1084	1116	1219
LOC115875042	540	710	499	812	872	741	767	766	849	669	945	872	790	675	878	667	718	694	573	806	758	691	809	768	570	725	738	892	722	718	830	681	709	533	744	824
LOC115875043	0	1	1	0	0	0	0	3	0	0	0	2	0	8	3	1	1	1	0	1	0	0	3	3	0	2	0	0	0	0	0	4	2	1	1	0
LOC115875044	1835	1101	482	275	987	336	3062	510	1923	2396	2055	788	1098	855	1086	944	880	1001	1059	1185	927	1175	1090	976	1065	1170	1020	1381	1310	1246	1850	1247	1225	1188	1179	1353
LOC115875045	248	129	98	43	131	31	507	98	402	435	311	107	113	81	115	104	83	80	78	119	62	64	80	65	67	70	38	84	82	55	139	83	58	64	91	95
LOC115875046	53	5	4	46	35	31	561	1365	1332	810	951	1154	526	439	349	378	277	341	97	67	57	47	67	47	27	36	35	23	16	32	12	23	12	12	15	15
LOC115875047	64	92	69	96	111	91	332	325	277	141	136	169	75	75	106	72	92	96	156	143	100	112	107	87	92	62	90	143	88	108	110	141	127	115	125	138
LOC115875048	283	150	82	65	250	67	1110	164	516	262	291	72	26	27	27	16	4	13	6	6	18	5	8	9	6	5	0	10	14	5	7	14	6	11	6	14
LOC115875049	149	87	33	58	242	99	803	142	450	413	466	277	103	88	129	105	90	88	97	95	89	83	69	74	92	72	66	81	74	88	128	79	89	93	109	114
LOC115875050	4089	4641	3793	6637	7160	5640	5931	4837	5357	2652	3192	3359	4172	3183	3803	3558	3280	3613	3855	3804	3254	3556	3390	3387	3221	3477	3175	3631	3478	3139	4167	3020	3034	2435	2409	3062
LOC115875051	1086	1183	1036	1608	1555	1286	1420	1186	1197	806	828	904	885	856	1076	849	860	837	936	1044	781	798	1011	847	967	976	794	1037	949	835	1189	799	799	762	794	911
LOC115875052	430	284	163	246	672	222	2585	687	1518	1104	1378	744	452	320	389	347	222	304	210	234	204	224	174	204	230	185	177	215	248	199	283	186	211	241	177	281
LOC115875053	11	3	0	27	2	22	193	990	1006	213	136	126	59	156	75	20	4	5	0	0	0	3	1	1	0	0	0	0	0	0	0	0	0	0	0	0
LOC115875054	985	1118	866	1295	1387	1179	1385	1284	1575	1048	1257	1239	1077	891	1172	1120	938	944	1308	1201	1061	1391	1255	1237	1222	1197	1238	1588	1362	1231	1736	1124	1206	1021	1062	1354
LOC115875055	3074	3374	2714	3705	4098	3245	4457	4433	5057	2951	3476	3574	2507	2026	2451	2092	1821	1877	1937	1805	1626	1863	1770	1801	1823	1865	1721	2041	1897	1952	2225	1685	1655	1474	1585	1829
LOC115875056	765	797	573	671	816	569	1521	1059	1237	710	744	718	411	272	375	327	294	351	271	271	255	318	266	250	247	325	232	276	288	237	344	264	306	200	224	231
LOC115875057	228	262	193	386	337	345	335	236	293	239	277	316	492	412	509	419	443	472	533	556	464	534	584	456	544	562	521	562	535	465	670	458	450	372	404	470
LOC115875058	1	1	1	5	5	7	1	10	8	3	5	5	8	4	5	2	5	4	12	6	2	15	11	9	3	1	5	2	2	0	3	3	4	1	4	0
LOC115875059	6256	6942	5829	4743	4720	4126	3314	3224	4903	3322	4727	4621	4384	3714	3954	3043	2868	3166	1973	2467	2376	1412	1287	1344	1087	1075	964	1351	1046	1198	1381	919	912	833	843	972
LOC115875060	42	13	11	57	45	37	27	24	21	3	3	3	12	10	10	3	16	10	13	15	13	9	8	3	12	8	11	23	14	19	16	19	11	12	16	30
LOC115875061	537	534	453	354	354	473	334	251	370	77	51	53	593	563	701	505	434	494	518	453	337	481	424	445	572	504	404	732	605	634	748	735	570	543	607	788
LOC115875062	1133	1185	1028	1232	1419	1015	2343	2012	2216	1454	1622	1782	1127	844	1045	911	738	796	774	768	706	849	810	697	640	744	693	820	722	709	924	780	701	667	637	730
LOC115875063	440	227	237	164	286	168	150	64	517	966	1992	2265	5197	3565	5127	5259	4302	5066	7769	7381	5958	7790	7113	7024	8528	9688	8131	10915	9811	8475	12666	8848	9392	8197	8101	9256
LOC115875064	2791	2934	2398	6758	7152	5764	6025	5170	7433	3769	5692	5576	6001	4818	5401	5728	5580	5610	6845	6873	5970	5636	5838	5072	4836	5234	4632	5413	5523	5199	7083	4853	4445	3863	3788	5017
LOC115875065	47	99	60	87	66	69	271	352	337	336	402	430	356	195	257	304	279	228	129	144	105	113	94	150	98	93	86	109	119	123	140	112	115	154	115	162
LOC115875066	4833	4662	4069	5931	5653	3766	8196	6456	7176	5494	7382	7236	5990	4551	4936	5554	3545	4343	5799	4616	4152	5984	5325	4414	5431	5210	4652	6584	4877	4162	7974	4034	4404	5634	4733	5505
LOC115875067	427	144	86	110	110	187	623	987	2889	5766	10334	6416	209	177	230	91	82	50	31	32	18	53	31	33	51	25	38	63	76	53	56	46	40	39	29	40
LOC115875068	1	6	4	0	3	0	2	0	1	4	0	0	4	1	0	0	1	2	3	0	0	1	0	1	0	0	0	0	0	1	2	0	0	0	0	0
LOC115875069	470	514	344	794	698	553	894	588	751	462	451	543	375	355	459	317	316	393	339	419	368	272	434	376	364	353	317	397	392	321	403	230	288	288	249	300
LOC115875070	439	491	492	600	713	617	442	400	433	276	272	306	458	403	465	369	333	352	288	274	330	296	338	273	316	276	246	295	241	266	349	209	219	223	202	207
LOC115875071	500	609	572	837	1038	913	996	731	970	566	727	763	805	759	972	625	725	651	592	610	541	494	694	594	518	522	403	615	486	394	656	413	400	351	360	351
LOC115875072	1335	1448	1331	2090	2144	1710	2404	2296	2547	1631	1771	1936	1211	913	1046	1202	915	852	1045	937	857	916	921	802	828	805	724	917	870	758	1029	721	742	935	735	854
LOC115875073	10106	10279	8646	11342	12572	10017	14518	11343	13275	9204	11756	11801	11703	9633	11669	10139	9239	10840	10909	10806	9302	11349	11405	10867	10849	11442	10367	13277	11447	10688	14688	10173	10534	9900	9460	11321
LOC115875074	0	0	0	1	0	0	4	2	3	1200	1982	615	0	0	0	0	0	0	0	0	0	0	0	0	0	0	0	0	0	0	0	0	0	0	0	0
LOC115875075	68	30	1	25	83	25	620	186	350	418	555	348	33	22	40	26	9	13	14	21	14	12	14	15	13	25	12	19	14	23	26	12	13	21	3	21
LOC115875076	1278	1381	1231	1753	1622	1402	2226	1788	1940	1159	1353	1434	2292	2027	2470	2224	2198	2432	2112	2287	2012	1730	2429	1943	2252	2573	2087	3050	2420	2325	3524	2124	2243	2229	2129	2480
LOC115875078	248	4	1	37	46	148	355	194	202	152	196	298	47	54	29	22	8	30	83	54	53	76	86	77	78	61	74	145	79	96	115	48	82	82	75	110
LOC115875079	2	5	0	6	18	15	42	87	107	5	5	4	0	8	2	0	3	0	1	0	0	3	0	0	0	0	0	0	0	0	5	0	1	0	0	0
LOC115875080	1571	1105	758	1458	923	815	1464	696	1180	1319	1589	1047	2490	1945	2345	2042	1414	1736	992	933	853	966	823	928	1050	968	894	1258	1078	767	1486	1111	982	1121	942	1152
LOC115875081	1284	926	681	762	692	481	2245	676	1586	2449	3740	2482	1780	1458	2040	1731	1755	1709	1923	1974	1838	2178	1933	1826	2087	2200	2038	2597	2551	1975	3481	2180	2198	2197	2236	2526
LOC115875083	173	148	160	691	849	562	2217	2235	2244	1684	2031	2481	503	465	527	487	469	499	737	641	545	660	750	577	802	703	690	911	761	722	935	537	721	515	489	595
LOC115875084	289	152	132	105	134	53	31	41	61	380	676	1080	1593	1046	1444	1745	1600	1822	2406	2384	2120	2366	2503	2393	2501	3153	2784	3834	3490	3072	4484	2817	3119	2716	3024	3325
LOC115875085	1432	1489	1243	1959	2063	1746	2248	1944	2490	1669	2144	2265	2421	2014	2364	2677	2275	2248	2847	2669	2439	2893	3120	2663	3055	3546	2918	3843	3257	3154	4322	2756	2996	2610	2591	2893
LOC115875086	212	228	184	316	337	266	294	242	320	236	261	303	338	201	224	241	171	185	231	177	156	185	167	163	196	210	186	212	199	161	258	168	215	160	183	185
LOC115875087	0	0	0	0	0	0	0	0	0	0	0	0	0	0	0	0	0	0	0	0	0	0	0	0	0	0	0	0	0	0	0	0	0	0	0	0
LOC115875088	596	633	545	745	784	570	710	637	676	433	564	488	480	427	522	469	424	420	485	553	473	404	542	447	477	518	452	578	418	395	578	418	436	408	400	439
LOC115875089	422	471	460	499	520	471	663	687	727	547	627	646	453	255	339	413	320	378	393	295	268	331	393	273	302	403	302	359	336	308	393	275	272	248	237	294
LOC115875090	1538	1672	1463	2053	2149	1972	2614	2428	2895	1737	2092	2028	1474	1257	1476	1313	1231	1459	1306	1251	948	1125	1234	1101	1147	1114	1013	1178	1067	1031	1348	919	994	837	802	968
LOC115875091	2096	2146	1841	2569	2061	1969	2520	2244	2501	1594	1860	1869	3256	2845	3356	3031	2260	2229	2798	2577	2098	2490	2807	2451	2402	2850	2197	3285	2686	2637	3663	2357	2399	2339	2116	2801
LOC115875092	149	91	66	224	133	103	265	274	800	64	125	58	76	74	81	18	35	43	28	31	24	40	30	26	22	13	18	41	9	16	3	22	24	7	11	16
LOC115875093	2864	2941	2767	2214	2485	2000	5115	5287	6138	2840	2443	2916	1549	1379	1774	1138	959	969	842	565	512	1092	898	891	657	615	709	465	404	574	476	442	421	299	296	480
LOC115875094	1108	912	833	1321	1222	921	1850	1286	1868	1323	1496	1365	1266	1264	1576	1267	1162	1157	1365	1583	1351	1401	1603	1440	1407	1460	1185	1724	1373	1303	1758	1176	1282	1200	1167	1363
LOC115875095	5	1	3	9	2	4	94	76	89	42	119	91	83	75	56	69	55	89	132	152	91	75	104	77	82	93	78	127	107	127	149	103	123	89	136	157
LOC115875096	3744	3809	3402	3438	3385	2574	3364	3839	3440	1801	1855	1728	1783	1741	2218	2084	1714	1913	2790	2801	2742	2978	3394	2738	2895	3327	3301	4020	3910	3174	4988	3027	3576	2819	3119	3129
LOC115875097	51801	61563	45970	53607	55202	44202	36083	38025	39332	19900	23597	22679	20730	16357	19084	19325	17260	18884	15822	15011	14135	14413	13665	14016	12927	14179	12178	14270	13230	14267	15599	12204	13206	12852	13175	14891
LOC115875098	10215	10786	8936	13095	12615	10134	10735	9305	11085	6558	7254	7073	7076	5304	6492	6543	5112	5725	5501	4978	4360	5146	5158	4589	4590	4558	4016	5099	4361	3790	5469	3695	3747	3802	3678	4276
LOC115875099	1437	1579	1342	2338	2429	1878	3498	2951	3432	2308	2797	2932	1866	1350	1715	1799	1525	1547	1740	1491	1272	1545	1518	1511	1638	1678	1441	1824	1709	1578	2005	1470	1493	1403	1211	1650
LOC115875100	0	0	0	0	0	0	0	2	1	0	2	5	4	2	2	3	1	1	1	0	1	3	2	0	3	0	0	1	0	0	2	1	3	0	0	5
LOC115875101	552	677	501	680	683	749	397	361	400	234	224	215	294	180	233	226	196	262	189	182	178	107	106	115	72	65	87	85	45	52	74	38	55	48	89	53
LOC115875102	220	196	211	331	353	298	859	687	1048	584	655	590	433	338	463	423	293	323	387	377	312	371	375	394	365	424	324	515	477	336	572	399	347	320	332	426
LOC115875103	165	196	259	250	432	264	510	605	623	1572	1388	2255	361	246	202	264	170	305	105	144	107	40	76	48	73	86	34	68	76	49	67	51	66	74	65	73
LOC115875104	30	29	24	13	25	25	164	151	277	134	142	216	51	25	39	39	27	13	18	20	11	22	20	4	16	18	27	30	12	17	23	18	14	21	16	25
LOC115875105	4081	5121	4117	4604	4638	4059	3144	3275	3280	2081	2066	2114	1888	1543	1928	1744	1753	1666	1698	1775	1449	1539	1597	1632	1312	1272	1148	1324	1182	1154	1576	1082	1173	1113	993	1287
LOC115875106	340	344	251	463	509	389	1656	1220	1751	1951	2334	2602	1665	1334	1456	1245	1092	1202	723	737	654	647	675	530	710	702	630	879	747	733	1079	843	735	761	669	820
LOC115875107	1	1	0	3	3	1	1	1	0	2	0	0	3	2	3	0	0	0	3	0	0	0	3	0	3	0	2	0	0	0	0	0	2	0	0	2
LOC115875108	1	0	0	0	0	0	1	0	1	1	5	0	1	4	3	3	0	0	3	0	1	2	4	3	6	3	2	2	1	0	0	6	3	5	2	0
LOC115875109	303	275	148	192	292	159	1078	632	1094	1137	1648	1165	1783	1447	2045	1505	1469	1479	1370	1081	1010	1201	1311	1193	1065	1041	904	1170	999	1081	974	852	856	874	792	1029
LOC115875110	10304	12793	10074	8415	9838	9396	7073	6096	8048	7899	10927	9500	18413	15461	15956	14880	13881	13501	10673	9554	10003	6386	7314	8433	4641	5089	4178	4170	3547	3522	3896	2850	3091	2233	2301	2761
LOC115875111	701	785	669	700	789	609	573	535	579	318	373	357	454	369	424	360	414	380	338	369	336	258	403	328	310	273	266	341	289	258	339	240	242	231	223	259
LOC115875112	1219	1333	1353	977	829	1051	678	787	821	368	410	403	523	429	384	491	562	381	377	455	308	384	465	394	302	463	293	241	309	237	534	262	279	192	322	368
LOC115875113	1619	1701	1316	2122	2283	1724	2832	2689	3220	1928	2128	2215	1670	1405	1683	1550	1456	1486	1533	1471	1297	1348	1629	1378	1500	1463	1162	1795	1442	1395	1889	1235	1294	1241	1157	1521
LOC115875114	616	635	540	1044	1127	939	1888	1720	1835	910	1203	1211	469	335	405	436	380	331	435	452	347	495	407	432	332	431	413	483	491	472	625	430	437	347	373	468
LOC115875115	0	0	0	0	0	0	0	0	0	0	0	0	0	0	0	0	0	0	0	0	0	0	0	0	0	0	0	0	0	0	0	0	0	0	0	0
LOC115875116	23	14	18	20	8	12	3713	4985	7891	1028	3774	872	11	29	12	18	9	8	11	8	5	2	9	4	3	6	2	5	4	2	2	12	0	12	4	4
LOC115875117	2203	2092	1682	1788	1525	1045	3277	3721	4166	2552	5466	3467	1552	2006	1975	1477	1163	1428	1000	967	1037	710	663	711	340	437	314	248	163	371	150	110	186	74	38	81
LOC115875118	24	14	31	31	13	17	56	24	32	19	51	36	27	63	40	47	37	62	77	23	69	55	14	50	67	78	73	79	41	87	92	72	67	46	84	73
LOC115875119	0	2	0	1	0	0	0	4	1	407	55	99	7	3	0	0	0	1	0	2	0	0	0	0	1	0	0	0	2	1	0	2	1	0	4	0
LOC115875120	677	728	387	421	1285	610	921	773	809	488	663	639	556	506	820	1129	711	1072	1560	857	1093	1314	1256	1148	1380	1546	1389	1806	1689	1864	1388	1332	1161	793	1759	1450
LOC115875121	156	198	126	198	394	258	216	183	255	228	258	326	290	269	369	372	324	478	540	394	432	415	536	553	429	522	432	652	537	475	468	419	361	270	324	312
LOC115875122	274	355	232	263	487	343	198	93	163	92	121	141	120	135	229	255	175	221	170	83	100	132	110	144	125	141	125	179	128	160	123	141	110	66	128	102
LOC115875123	263	241	171	221	547	328	296	198	364	200	420	371	275	267	403	605	313	472	732	376	511	638	520	577	507	572	623	800	722	753	569	507	442	313	555	455
LOC115875124	63	32	46	25	46	26	164	329	338	181	186	194	107	69	84	122	103	112	235	282	207	168	216	190	161	228	209	292	261	207	412	226	253	295	365	200
LOC115875125	0	0	0	1	0	0	1	1	2	4	4	6	11	2	12	2	1	12	2	4	0	5	4	3	10	8	2	2	5	5	3	7	3	2	1	5
LOC115875126	0	0	0	0	0	0	3	0	2	1	1	0	3	6	0	0	2	0	0	0	0	1	1	2	2	1	0	0	0	4	0	0	0	0	0	1
LOC115875127	40	17	9	13	18	57	774	849	787	721	648	758	46	34	16	23	23	30	6	12	4	5	5	8	3	7	7	5	4	6	14	8	6	15	1	8
LOC115875128	57	90	56	97	145	118	130	61	72	61	54	55	71	46	33	34	48	45	65	74	72	59	84	68	49	44	53	66	52	49	65	52	80	42	46	70
LOC115875129	10	2	0	5	2	3	69	153	70	28	7	31	32	33	12	10	6	7	6	0	0	0	1	2	0	1	0	4	2	1	3	6	2	5	1	0
LOC115875130	2	0	1	0	1	0	1	2	5	1	0	6	0	0	0	0	0	0	0	1	0	0	0	0	1	0	0	0	0	0	0	0	0	0	0	0
LOC115875131	3	1	3	0	1	0	0	0	5	0	0	7	0	0	0	0	3	0	0	1	0	2	0	0	1	0	1	0	0	0	1	0	1	0	0	0
LOC115875132	0	0	0	0	0	0	0	0	0	0	0	0	0	0	0	0	0	0	0	0	0	0	0	0	0	0	0	0	0	0	0	0	0	0	0	0
LOC115875133	13	11	2	4	7	0	15	8	11	4	13	11	60	112	101	131	142	153	228	257	201	192	156	157	141	217	222	313	180	186	306	186	189	209	215	269
LOC115875134	29	42	25	34	21	41	23	45	15	12	13	28	51	27	30	12	19	30	22	14	8	14	40	13	26	30	24	29	22	22	24	47	39	40	7	31
LOC115875135	19	21	7	13	16	21	8	14	11	2	15	17	30	17	18	11	18	22	17	19	19	4	7	7	5	8	10	10	1	4	4	6	8	9	5	14
LOC115875136	6	5	8	12	14	4	1	7	9	5	2	4	2	6	4	1	1	2	2	0	3	1	3	2	3	5	2	2	1	4	6	0	5	0	0	6
LOC115875137	62	75	38	53	39	55	72	42	44	25	23	48	23	33	59	28	37	70	60	45	36	27	60	36	48	47	42	43	49	17	48	43	23	82	34	42
LOC115875138	368	457	356	728	766	570	708	624	660	476	520	469	457	386	506	461	463	450	461	489	498	478	542	524	360	447	377	482	329	482	604	296	339	251	308	282
LOC115875139	47	68	63	82	96	86	48	55	60	68	46	35	39	27	45	48	52	39	31	30	51	50	41	50	36	32	27	23	31	40	48	42	44	23	31	20
LOC115875140	1412	1703	986	1467	1250	1079	1262	981	861	751	1114	1432	463	456	542	585	776	772	479	404	339	369	379	390	323	215	212	212	194	168	133	157	132	125	108	188
LOC115875141	45	52	38	62	59	53	79	64	71	52	71	66	33	23	28	36	26	22	35	22	18	32	8	31	26	10	26	26	14	17	29	19	7	15	21	20
LOC115875142	6210	5310	3621	5613	7661	8128	4007	6623	4468	3278	2395	3747	1733	2471	1949	2448	1934	1695	1537	2554	3029	1618	1499	1882	1277	2074	1068	1202	902	993	1460	1377	937	1337	799	994
LOC115875143	50	54	39	95	66	26	66	60	106	83	89	81	8	31	25	17	19	30	7	3	2	9	2	0	4	11	26	11	18	19	3	1	2	31	12	23
LOC115875144	335	268	198	277	259	210	286	656	273	218	369	264	422	124	281	101	352	287	321	209	146	370	208	279	242	315	381	255	107	277	316	223	280	273	237	548
LOC115875145	658	697	668	619	559	808	585	914	815	407	431	289	803	719	642	712	133	301	211	537	523	557	420	250	267	419	533	566	251	580	473	650	904	598	622	482
LOC115875146	671	759	719	585	594	541	323	317	364	163	180	211	133	107	135	131	108	107	130	114	100	89	82	72	66	82	60	95	71	74	57	68	35	58	96	103
LOC115875147	0	0	2	0	0	0	0	3	4	0	1	3	0	0	0	1	0	2	0	0	1	0	4	0	1	3	1	4	2	6	2	2	0	4	2	7
LOC115875148	0	0	0	0	0	1	0	0	0	0	0	0	0	0	0	0	0	2	0	0	0	0	0	0	0	0	0	0	1	2	0	0	0	0	0	0
LOC115875149	0	0	0	0	0	0	0	0	0	0	0	0	0	0	0	0	0	0	0	0	0	0	0	0	0	0	0	0	0	0	0	0	0	0	0	0
LOC115875150	0	0	0	0	0	0	7	6	6	5	5	8	5	4	3	11	0	2	6	1	1	1	3	5	4	4	5	2	3	2	1	6	8	5	2	2
LOC115875151	317	304	291	316	469	300	1109	1103	1455	1364	1245	1415	129	145	167	203	166	144	203	199	168	302	266	259	195	306	307	482	267	362	226	328	360	351	315	388
LOC115875152	7	2	2	6	13	13	23	21	29	15	9	12	2	0	0	2	4	0	4	1	1	3	4	1	5	4	0	6	1	3	4	15	8	3	7	13
LOC115875153	10	5	10	25	37	15	32	11	22	6	15	11	10	5	17	6	8	6	3	3	3	4	3	3	5	0	1	4	6	1	3	3	0	0	4	2
LOC115875154	2	11	6	5	5	1	48	9	11	239	198	182	45	15	30	14	24	29	26	39	55	15	28	21	56	21	26	78	24	21	55	23	42	24	23	38
LOC115875155	72	25	13	24	37	18	314	311	910	1620	1304	1387	107	85	82	145	95	128	340	271	246	282	224	221	285	271	280	402	328	285	403	276	292	277	361	439
LOC115875156	81	2	3	371	64	218	1724	1931	2398	3287	4106	3592	72	109	59	44	32	13	1	5	4	2	3	0	3	1	1	3	0	0	5	4	0	0	7	5
LOC115875157	146	203	184	305	326	330	243	177	152	105	125	129	154	76	140	160	138	107	161	101	104	71	84	66	36	53	52	49	44	26	47	35	60	43	49	56
LOC115875158	562	573	448	555	626	463	406	431	414	389	330	357	228	165	224	230	209	221	205	196	208	188	222	190	175	177	157	164	173	119	145	151	136	156	145	175
LOC115875159	326	318	224	460	319	267	575	561	599	445	423	397	324	244	265	252	219	198	330	261	232	236	283	260	237	281	232	238	238	214	299	239	191	235	256	346
LOC115875160	499	452	398	593	658	546	735	630	884	535	688	632	613	429	522	460	379	489	484	457	446	466	393	467	453	409	365	452	359	369	427	321	330	298	260	444
LOC115875161	1820	1972	1666	2556	2685	2322	2186	1619	2139	1513	1634	1961	2325	2055	2617	2277	2264	2139	2452	2712	2305	2101	2779	2362	2012	2400	1824	2991	2155	2081	3051	2044	1927	1999	1768	2153
LOC115875162	111	106	67	215	218	118	522	414	423	287	390	308	244	227	242	195	189	196	223	194	167	153	213	202	233	227	180	232	196	182	262	236	153	202	192	229
LOC115875163	54905	70259	63784	70195	90929	74142	39853	39001	50316	23730	29681	27898	36776	21173	25737	35553	31275	28955	26189	25418	25749	20391	20885	22272	11828	13208	11170	6567	6711	7699	6157	4594	4494	3079	2818	3547
LOC115875164	4960	4998	4015	7018	7510	5786	9631	10962	10191	6017	6866	7881	8886	8362	10021	10178	9180	10937	13710	13189	11215	14271	13524	12299	12425	13946	12598	15926	13849	13501	16542	12310	12710	10905	11132	13385
LOC115875165	0	0	0	0	0	0	0	0	0	0	0	0	0	0	0	0	0	0	0	0	0	0	0	0	0	0	0	0	0	0	0	0	0	0	0	0
LOC115875166	775	822	547	1040	1035	952	2106	1761	2334	1589	2138	1937	1846	1602	1952	1995	1780	1777	1444	1438	1339	1096	1142	1155	1098	970	905	1291	976	1006	1096	864	887	891	893	961
LOC115875167	2278	2610	2278	2490	2841	2364	1123	940	1400	693	766	925	3235	2362	2855	2501	2283	2569	2453	2683	2320	1366	1480	1572	1227	1427	1185	1405	1218	1172	1464	1068	995	836	971	1168
LOC115875168	37	21	4	11	24	5	212	53	54	56	41	57	7	1	15	15	4	11	23	12	24	15	21	10	31	23	8	16	15	12	33	17	21	20	23	26
LOC115875169	8245	8736	6870	8179	7540	6220	3165	3756	3129	1391	1640	1697	2790	2548	3359	2831	2476	2941	1812	2128	1709	1510	2196	1704	1827	1647	1485	2117	1676	1696	2379	1584	1535	1500	1745	1912
LOC115875170	705	633	540	650	712	552	1008	1075	883	696	903	887	1116	946	1157	1097	1013	1047	1208	1287	1188	1342	1520	1233	1437	1575	1397	1679	1450	1312	2150	1362	1203	1298	1392	1605
LOC115875171	708	845	763	1357	1198	1091	1175	864	1097	654	729	812	722	631	769	669	675	652	568	624	493	550	713	534	558	480	404	581	454	490	636	430	359	389	370	406
LOC115875172	269	329	293	487	502	366	386	363	302	223	327	276	217	172	187	238	166	163	186	156	168	162	172	153	121	184	132	163	151	157	188	133	129	138	141	165
LOC115875173	350	357	333	507	448	423	498	378	431	304	359	331	384	258	372	372	292	339	370	289	248	280	339	260	307	275	316	286	254	251	347	260	248	207	205	203
LOC115875174	0	0	0	0	0	0	1	0	0	0	0	0	0	0	0	0	0	0	0	0	0	0	0	0	0	0	0	0	0	0	0	0	0	0	0	0
LOC115875175	0	0	0	0	0	0	0	0	0	1	0	0	0	0	0	0	0	0	0	0	0	0	1	0	0	0	0	0	0	0	1	0	0	0	0	0
LOC115875176	0	0	0	0	0	0	0	0	0	0	0	0	0	0	0	0	0	0	0	0	0	0	0	0	0	0	0	0	0	0	0	0	0	1	0	0
LOC115875177	0	0	0	0	0	0	1	0	0	0	0	0	0	0	0	0	0	0	0	0	0	0	0	1	0	0	0	0	0	0	0	0	0	0	0	0
LOC115875178	82	91	77	81	95	77	65	85	85	53	53	56	38	33	36	36	23	37	31	23	28	29	30	29	20	31	29	30	27	25	27	15	23	20	15	34
LOC115875179	70	69	67	56	76	78	41	68	58	42	42	44	41	38	36	50	24	16	40	29	19	32	37	45	37	21	22	39	40	42	34	35	25	28	20	39
LOC115875180	0	0	1	0	0	0	0	0	0	0	0	0	1	0	0	0	0	0	0	0	0	1	0	0	2	0	0	0	0	0	0	0	0	0	0	0
LOC115875181	4235	4858	3776	4874	4730	3730	4033	3920	4309	2418	2759	2704	2217	1767	2192	2073	1676	2087	1652	1586	1320	1580	1563	1478	1402	1416	1218	1456	1258	1274	1626	1005	1207	1272	1153	1392
LOC115875182	0	0	0	0	1	0	0	0	0	0	0	0	0	0	0	0	0	0	0	0	0	0	0	0	0	0	0	0	0	0	0	0	0	0	0	0
LOC115875183	275	106	43	78	454	79	2241	475	1185	1248	1541	990	83	74	104	74	53	81	57	36	26	35	41	56	42	41	32	47	55	41	59	71	48	50	40	44
LOC115875184	0	0	0	1	0	0	0	0	0	0	0	1	0	0	0	0	0	0	0	0	0	0	0	0	0	0	0	0	0	0	0	0	0	0	0	0
LOC115875185	0	0	0	0	0	0	0	0	1	0	0	0	0	0	0	0	0	1	1	0	0	2	2	0	0	0	0	0	0	0	1	0	0	0	0	2
LOC115875186	82	92	80	74	119	43	181	208	169	129	180	301	67	115	118	92	84	111	61	81	52	87	60	48	38	33	40	45	26	40	31	30	42	34	33	40
LOC115875187	2	4	3	3	2	2	0	0	2	0	0	4	16	10	15	11	13	9	1	2	1	2	3	4	9	0	3	4	4	4	2	0	0	8	0	6
LOC115875188	0	0	0	0	0	0	0	0	0	0	1	0	0	0	0	0	0	0	0	0	0	0	0	0	0	0	0	0	0	0	0	0	0	0	0	0
LOC115875189	209	164	151	219	203	182	225	175	194	186	198	223	153	126	130	92	138	108	148	128	126	151	177	185	138	142	157	161	163	93	167	147	136	105	89	147
LOC115875190	6	4	2	25	13	2	1	1	19	14	31	14	61	43	43	66	69	65	120	85	101	97	126	114	103	132	107	176	140	119	155	104	106	164	102	138
LOC115875191	4	0	0	1	0	4	40	43	64	40	40	30	56	42	62	47	27	62	31	26	10	23	19	16	35	22	21	31	23	22	32	26	25	29	26	26
LOC115875192	1	0	0	3	0	4	54	61	94	32	42	60	65	46	21	26	28	28	6	5	3	5	12	5	6	5	13	5	11	5	3	10	3	9	2	11
LOC115875193	212	18	0	33	60	41	1950	2545	2758	2035	4601	2373	21	17	18	3	12	8	70	15	14	80	42	39	31	32	55	170	67	101	113	64	65	140	75	121
LOC115875195	15	8	21	16	12	20	17	27	42	17	18	45	16	16	17	38	9	17	19	35	36	16	41	22	53	50	36	26	28	2	37	35	14	37	18	24
LOC115875196	12	0	4	1	2	4	0	3	1	1	1	0	0	0	0	0	0	1	3	0	0	0	0	0	0	1	0	0	1	0	0	0	0	1	2	0
LOC115875197	100	90	43	33	31	49	12	32	37	335	502	492	9	5	14	9	11	7	7	13	6	4	5	7	1	2	2	4	5	2	7	8	3	0	4	0
LOC115875198	1	2	0	1	0	0	3	3	3	1	2	7	1	1	6	1	3	9	10	6	1	0	6	1	6	4	8	3	7	6	5	6	4	5	6	5
LOC115875199	1816	1984	1433	2955	3004	2275	2952	3068	2234	1252	1759	1918	1520	1137	1505	1379	1275	1235	1168	1033	919	1231	1071	1099	1052	1027	1050	1049	984	1065	1235	950	1101	898	1122	1432
LOC115875200	1864	1812	1537	1635	1660	1423	1336	1540	1666	1081	1348	1393	1063	850	1189	1005	953	1043	1273	1212	1066	1024	1082	1173	865	1043	858	874	812	856	1082	629	863	540	579	722
LOC115875201	0	0	1	2	5	3	10	27	12	10	28	14	40	5	8	12	27	11	9	5	1	4	4	5	11	2	6	4	3	4	5	8	10	14	20	7
LOC115875202	1506	1335	1004	1435	1422	1135	2733	3952	5859	7966	13650	13404	9018	7316	9082	6942	6437	6296	5686	5015	4478	4972	4712	5120	5128	5555	4548	6475	5589	5821	5954	5230	5170	4573	4632	5235
LOC115875203	1467	1569	1386	1267	1187	1126	1375	1394	1411	717	867	896	1043	814	897	935	809	782	901	720	643	867	761	773	628	864	735	896	751	809	877	710	817	660	765	920
LOC115875204	3	3	1	1	11	2	12	4	6	5	8	9	4	3	7	6	3	3	3	4	2	4	3	4	6	4	3	11	3	6	2	6	8	5	6	7
LOC115875205	640	662	549	689	543	619	636	664	695	380	503	513	974	976	1246	843	693	783	707	770	786	697	925	791	642	707	654	753	674	604	998	644	662	491	443	570
LOC115875206	0	4	2	3	11	0	17	6	0	55	69	56	2	0	2	2	1	0	0	1	0	0	1	0	0	0	0	0	0	2	0	3	0	0	1	0
LOC115875208	0	0	0	0	0	0	0	1	1	0	0	0	0	0	1	0	0	0	0	0	0	0	0	0	0	0	0	0	0	0	0	0	0	0	0	0
LOC115875209	45	42	50	32	17	24	24	19	28	9	6	15	2	3	16	5	7	6	8	4	5	11	14	11	10	14	6	10	11	5	13	11	8	4	9	11
LOC115875210	0	0	0	0	0	0	0	0	0	0	0	0	2	2	1	3	5	4	5	5	5	5	3	5	9	5	8	17	6	16	5	6	7	9	7	14
LOC115875211	1127	1397	944	1232	1246	1124	1314	1457	1111	671	952	884	1969	1613	1972	1665	1341	1574	1366	1202	1064	1219	1243	1048	1373	1537	1220	1609	1399	1447	1804	1278	1210	1100	1086	1300
LOC115875212	9	16	8	16	20	17	10	5	10	1	0	3	8	3	3	1	7	4	2	11	9	7	10	0	2	1	4	3	4	3	9	1	6	3	1	11
LOC115875213	18605	21978	17017	19762	18983	17786	23118	18387	20420	15273	19012	19344	7885	7202	8476	6854	6244	7663	6656	5998	5969	6402	6023	6455	5085	5530	4799	5336	4973	5220	5854	4019	4225	3527	3533	4327
LOC115875214	0	0	0	0	0	0	0	0	0	0	0	0	0	0	0	0	0	0	0	0	0	0	0	0	0	0	0	0	0	0	0	1	0	0	0	0
LOC115875215	648	717	510	936	1034	743	791	720	859	475	597	539	520	378	448	457	400	430	487	406	422	475	427	425	427	481	405	392	442	467	529	366	384	337	371	422
LOC115875216	1019	1087	814	1172	1311	874	1141	996	995	710	883	761	920	805	962	965	721	716	871	791	716	852	792	759	709	654	716	906	870	812	1050	762	784	780	753	970
LOC115875217	17	15	28	36	19	14	27	6	13	16	10	14	9	3	3	7	7	15	9	7	2	4	10	6	4	1	2	2	0	2	2	3	0	3	0	1
LOC115875218	1750	1839	1539	1972	2005	1528	1601	1382	1488	1052	1240	1181	926	836	921	943	682	793	771	692	612	783	689	640	639	681	600	732	613	581	860	551	578	567	560	647
LOC115875219	34	1	0	0	8	1	92	1	22	6	7	0	0	0	0	0	0	0	0	0	0	0	0	0	0	0	0	0	0	0	0	0	0	0	0	0
LOC115875220	2206	2508	2037	3259	3558	2758	3860	3483	3530	2240	2430	2431	2275	1669	1983	1877	1794	2189	1793	1508	1389	1627	1642	1580	1452	1451	1284	1487	1483	1329	1759	1243	1313	1068	1230	1330
LOC115875221	18	26	5	21	36	12	12	2	3	24	39	57	128	81	135	203	252	190	255	373	249	310	453	257	503	462	397	986	484	633	739	541	604	748	643	891
LOC115875222	75	79	49	43	59	35	203	113	162	142	212	216	242	168	253	224	248	224	295	345	312	340	412	425	392	458	384	619	478	438	769	431	402	439	415	497
LOC115875223	222	209	92	211	362	155	777	1038	1498	1117	1771	1520	2713	2909	4376	2373	2849	2882	2715	2243	1696	2150	2036	1868	3125	2342	2372	4555	3643	4058	4672	4385	4369	4233	4446	5014
LOC115875224	1992	1941	1862	2973	3125	3048	4277	4254	4504	3900	4831	5623	2383	2666	3576	3809	2749	2897	5022	4390	3747	5154	5065	4764	4359	5169	4397	4916	4314	4369	5918	4111	4336	3429	3243	4180
LOC115875225	6899	6829	5620	5802	6189	4861	2264	3517	3091	1226	1343	1447	1359	1106	1209	1308	1007	1144	1110	1046	1031	1131	957	889	925	938	938	916	889	891	1142	800	873	733	771	1045
LOC115875226	364	387	325	515	548	455	561	461	499	334	321	335	179	142	155	157	145	169	170	130	123	126	129	116	123	150	90	133	123	135	139	88	112	107	91	134
LOC115875227	803	791	693	1096	1090	866	797	905	852	510	472	514	367	277	416	421	346	375	453	420	324	343	375	334	344	387	296	327	316	293	430	288	291	290	330	369
LOC115875228	3113	3696	3030	4381	4087	3433	3115	3229	3343	2357	2788	2743	3389	2694	3435	3069	2788	2905	2727	2555	2145	2603	2726	2508	2389	2678	2433	2936	2502	2539	3203	2314	2449	2195	2292	2538
LOC115875229	1747	1794	1613	1972	2042	1968	1661	1592	1791	1281	1366	1313	1541	1199	1499	1483	1487	1428	1121	1060	1069	1101	1194	1116	1013	984	874	992	999	930	1236	976	930	777	875	988
LOC115875230	1525	1274	1049	1110	1565	1015	4023	3101	4311	3649	5276	4389	3038	3059	3578	3123	2928	3181	3928	3929	3374	4371	4177	3916	4340	5045	4508	5417	4706	5060	6462	4341	4930	4047	4276	5087
LOC115875231	5	7	6	3	14	2	6	4	5	0	0	1	0	2	0	1	2	2	0	0	2	1	0	0	2	0	0	0	1	1	1	1	3	1	0	0
LOC115875232	207	86	72	263	206	133	613	1064	1156	628	1005	1169	3414	3173	3732	3755	2621	3095	5204	5050	4560	5814	5923	4302	5487	6664	5789	7653	6082	5459	8523	5135	5673	4962	5762	7057
LOC115875233	0	0	0	0	2	0	1	1	0	0	2	1	1	0	1	1	0	5	0	0	0	0	0	0	0	0	0	0	0	0	0	0	0	0	0	0
LOC115875234	60988	68670	54492	65510	64231	64563	48202	50778	58997	35681	45105	46943	79148	71933	87214	77210	78302	86183	73063	80463	70409	75303	83126	78416	84325	82567	73394	101792	83458	85282	109800	75902	82104	73890	74051	81247
LOC115875235	2	0	3	12	6	4	14	16	158	20	26	6	42	41	31	172	58	31	34	32	13	41	74	54	37	45	32	30	39	34	25	29	25	19	47	21
LOC115875236	1870	447	248	1506	882	1156	9578	12055	20156	11145	16388	13640	741	524	562	485	382	299	95	86	59	42	59	65	29	54	25	25	38	33	36	39	43	33	17	27
LOC115875237	3101	1061	1519	44	2625	146	9	12	29	2	17	19	56939	41110	44903	58793	78044	74577	11305	12728	5296	5214	5293	5496	6125	6595	5998	9549	11948	7230	9090	7591	4451	10755	9977	10338
LOC115875238	1662	2380	1384	313	256	109	37	77	3009	97	140	194	88557	78794	109302	55883	70411	71425	28018	45738	31501	26203	31115	21669	31597	33280	27243	34149	26966	26075	42724	30441	27598	22934	29135	28538
LOC115875239	533	329	257	246	368	118	78	94	171	25	77	37	820	419	602	2985	4146	3968	8080	8958	8311	8542	8354	7204	10073	10930	10347	13892	12434	10539	17914	11846	10552	9889	12098	12419
LOC115875240	700	794	668	1296	1462	1064	1131	948	1059	835	1096	1164	1652	1548	1688	1488	1564	1542	1702	1822	1635	1783	1977	1744	1830	1950	1805	2258	1941	1918	2470	1680	1622	1433	1400	1588
LOC115875241	2728	3294	2107	1968	2938	1644	1759	2332	2252	1549	1516	1737	1316	1074	977	936	881	980	1043	971	815	892	770	669	904	686	648	823	782	885	887	618	645	652	633	775
LOC115875242	820	836	640	795	812	524	592	546	506	284	360	337	319	273	288	291	302	244	293	288	229	320	288	220	245	257	242	280	281	285	337	233	249	222	197	281
LOC115875243	13239	14568	11841	13463	12704	11630	5435	7750	7105	4833	6513	6633	10279	8470	9928	9814	8793	9361	6790	6474	5808	5464	5890	5831	4711	5154	4610	5507	4728	5049	5785	4292	4817	3966	4290	5250
LOC115875244	1904	2097	1746	2136	2360	1833	1611	1587	1648	1021	1186	1194	1410	1230	1542	1319	1276	1288	1128	1079	967	955	1042	953	941	944	943	1024	1014	894	1196	884	814	831	757	826
LOC115875245	1069	1066	947	1265	1302	1036	740	812	918	608	893	832	1364	975	1285	1364	1291	1387	1787	1726	1502	1709	1502	1329	1389	1490	1457	1666	1615	1713	2384	1561	1816	1501	1899	2248
LOC115875246	261	250	258	187	194	260	174	241	215	142	197	115	186	117	58	192	127	142	212	206	259	190	304	133	243	318	178	155	254	219	377	334	370	237	325	445
LOC115875247	11	8	2	16	53	13	7	10	18	14	26	35	13	8	10	12	25	14	14	9	12	14	23	11	15	15	27	25	4	5	15	10	6	9	11	13
LOC115875248	194	102	58	93	64	85	609	954	976	445	699	618	2250	1983	2199	2100	1464	1672	1033	1128	975	939	806	772	1146	1218	960	1802	1586	1520	2118	1477	1350	1669	1400	1521
LOC115875249	1417	1379	1159	2052	2131	1751	2120	2032	2272	1705	1993	2070	2211	1871	2208	2155	2025	2105	2406	2209	1962	2322	2271	2062	2217	2342	2129	2642	2350	2073	2810	2034	2184	1972	1940	2216
LOC115875250	8	1	5	8	4	8	7	11	21	13	8	18	1	1	7	6	7	2	2	5	0	5	1	2	4	2	9	4	11	2	2	1	4	5	3	3
LOC115875251	700	804	669	1048	1053	913	1038	861	1021	589	676	654	649	490	597	564	467	509	529	490	428	476	443	429	382	428	377	422	363	378	507	359	334	336	319	382
LOC115875252	455	527	418	647	722	481	492	339	509	296	311	331	413	345	353	373	327	282	242	383	327	317	370	296	301	257	227	416	278	296	263	159	196	218	230	239
LOC115875253	3598	3986	3295	4086	3959	3591	3034	3555	3578	3017	3521	3699	6481	4893	5710	6082	5184	5651	6534	5957	4929	6216	5762	5788	6575	6315	5721	7733	7041	6862	9056	6140	6568	6079	6231	7256
LOC115875254	1310	1291	1183	1692	1743	1330	1501	1332	1447	876	995	1099	1076	718	841	874	813	826	825	808	776	850	871	746	823	815	738	873	803	736	959	686	720	633	594	724
LOC115875255	1374	1573	1176	1949	2141	1722	2035	1657	2035	1428	1842	1897	1610	1347	1622	1553	1196	1315	1503	1289	1119	1348	1290	1297	1205	1263	1112	1428	1252	1228	1642	1168	1155	1117	1068	1255
LOC115875256	1028	1077	865	1086	1181	847	1038	1130	1047	692	838	729	535	375	519	501	470	509	625	560	496	530	582	520	523	509	459	554	486	510	677	488	488	429	486	526
LOC115875257	577	545	513	572	600	506	518	440	531	224	307	373	236	206	259	296	250	284	362	511	383	356	423	393	407	348	336	572	429	368	548	432	369	509	441	566
LOC115875258	498	509	397	1022	1093	1063	755	806	732	624	642	726	691	817	679	784	569	767	788	719	598	807	975	926	852	917	929	963	935	869	1016	894	714	738	791	988
LOC115875259	0	2	3	0	2	1	5	1	3	4	3	9	4	16	8	7	10	34	7	2	3	3	2	3	2	3	2	1	4	8	13	4	5	2	0	1
LOC115875260	0	0	3	0	1	0	1	0	0	1	2	1	1	0	0	0	0	0	0	1	0	0	1	0	0	0	0	0	0	0	0	0	1	1	0	0
LOC115875261	0	0	0	0	0	0	0	0	0	0	0	0	0	0	0	0	0	0	0	0	0	0	0	0	0	0	0	0	0	0	0	0	0	0	0	0
LOC115875262	8	2	2	6	8	3	3	11	71	1	4	2	2	3	6	9	8	1	2	4	6	2	3	3	4	3	4	3	3	3	0	4	8	3	0	4
LOC115875263	83	46	20	71	44	65	539	419	1228	655	717	721	44	47	30	29	21	18	8	4	0	3	2	6	1	1	1	3	6	2	7	1	5	1	0	4
LOC115875264	5	3	5	16	8	3	46	46	39	78	148	236	261	183	365	631	443	428	921	824	650	793	657	659	950	698	658	1377	925	1101	701	1176	1018	1200	1137	1457
LOC115875265	1194	662	450	196	166	41	7	10	9	20	32	40	15955	11943	14329	32349	33818	38963	66263	74708	60512	62757	67429	67896	63462	72410	61165	97425	77431	74760	98909	75227	76029	63199	65060	79526
LOC115875266	23	12	9	11	18	5	45	8	34	58	96	84	49	37	32	60	40	39	27	33	20	33	30	17	20	57	26	31	40	21	63	30	48	48	37	26
LOC115875267	11	17	14	26	16	21	5	9	14	5	13	14	14	7	9	6	8	13	9	11	9	9	1	6	6	8	2	7	5	2	6	2	3	5	0	4
LOC115875268	0	0	0	1	0	0	2	0	2	0	2	4	0	2	0	0	0	0	0	0	1	0	2	0	0	0	0	1	0	0	0	1	1	0	0	2
LOC115875269	0	0	0	0	0	0	0	2	0	2	0	0	0	0	0	0	1	0	0	0	0	0	0	0	0	0	0	0	0	0	0	0	1	0	0	0
LOC115875270	19	14	5	13	7	9	26	44	24	8	17	21	12	27	8	12	15	12	12	14	6	16	22	7	13	17	14	9	7	12	27	7	1	18	10	16
LOC115875271	3	7	6	1	3	2	1	5	5	8	6	26	103	81	125	12	19	13	11	2	3	4	4	11	0	6	1	2	6	0	6	3	4	3	4	6
LOC115875272	0	0	0	0	0	1	1	0	0	0	0	1	1	0	1	0	1	0	3	0	0	0	0	0	0	1	0	1	0	0	0	0	0	0	1	0
LOC115875273	0	0	0	0	0	0	0	0	0	0	0	0	0	0	0	0	0	0	0	0	0	0	0	0	0	0	0	0	0	0	0	0	0	0	0	0
LOC115875274	18	17	11	15	10	4	18	40	37	25	31	17	32	11	24	30	29	28	10	13	15	20	17	9	7	27	10	16	17	16	14	15	21	15	26	20
LOC115875275	6	8	13	13	25	11	30	20	33	14	15	12	3	2	4	2	5	7	1	1	2	1	4	2	2	0	1	2	0	3	1	2	2	3	2	1
LOC115875276	3	3	0	2	0	1	0	3	1	0	0	0	0	0	0	0	2	0	0	0	0	1	0	0	1	0	0	1	0	0	1	0	0	1	0	0
LOC115875277	1338	1591	1142	1996	1591	1865	1841	1496	2106	842	1134	1287	503	562	474	537	507	299	418	309	285	337	459	433	351	395	289	463	342	305	396	153	285	136	178	268
LOC115875278	215	278	155	234	288	201	301	302	299	239	256	263	149	172	174	143	134	163	140	124	88	151	116	145	110	134	97	121	109	104	115	87	100	98	71	94
LOC115875279	266	292	256	439	512	412	589	507	599	385	509	437	302	239	286	309	243	278	295	278	230	285	264	247	207	282	210	258	230	210	300	186	226	177	189	207
LOC115875280	4099	4407	3481	4032	4954	4033	6795	6032	7488	4962	6469	6416	3562	3006	3519	2895	2831	2966	2537	2549	2170	2791	2481	2474	2580	2720	2536	2689	2633	2326	3327	2483	2679	2418	2515	2953
LOC115875281	6230	6773	5526	6819	6646	5549	3967	4648	4543	2888	2825	3027	3693	2861	3468	3530	3212	3294	2763	2674	2441	2611	3116	2686	2549	2673	2308	2576	2274	2272	3010	2010	2127	2114	2292	2731
LOC115875282	343	376	384	537	654	526	450	365	456	280	415	449	389	270	388	330	307	380	372	366	356	328	359	298	291	311	253	329	277	287	370	301	273	237	217	273
LOC115875283	3147	3345	2845	3314	3106	2486	2449	2459	2617	1626	1583	1623	1474	1077	1353	1380	1111	1100	1255	1106	1040	1147	1130	1009	1162	1085	856	1297	1089	872	1459	933	914	990	1036	1210
LOC115875284	913	933	884	1187	991	993	1140	929	1190	765	867	860	1270	944	1046	969	646	747	910	739	594	676	807	782	695	881	678	859	786	737	1133	612	682	779	874	928
LOC115875285	3	4	8	1	7	6	6	2	3	2	6	5	9	8	3	4	5	5	5	1	3	8	6	2	1	4	2	6	2	4	3	3	2	0	0	4
LOC115875286	16	20	3	5	16	9	9	9	10	2	12	5	0	2	1	1	1	3	1	2	1	1	4	0	0	3	2	0	2	0	3	1	2	1	2	0
LOC115875287	0	0	0	0	0	0	0	0	0	2	2	0	0	0	0	0	0	0	0	0	0	0	0	0	0	0	0	0	0	0	0	0	0	3	0	0
LOC115875288	0	0	0	0	0	0	0	0	1	0	0	0	0	0	0	0	0	0	0	0	0	0	0	0	0	0	0	0	0	0	0	0	1	0	0	0
LOC115875289	7	3	8	1	0	3	15	43	31	42	35	59	7	12	8	3	6	2	3	5	3	2	0	4	2	2	2	1	1	1	5	0	0	4	1	1
LOC115875290	0	1	1	0	2	0	1	0	0	0	0	0	0	0	0	1	1	1	1	0	1	0	0	0	1	0	0	0	1	0	1	0	0	0	0	0
LOC115875291	2062	2172	1807	2080	2329	1960	2660	2378	3089	2003	2603	2794	1582	1509	1711	1416	1308	1453	1283	1323	1158	1292	1316	1254	1177	1459	1169	1172	1202	1150	1262	1031	1111	949	1060	1179
LOC115875292	38	31	44	28	32	17	65	58	91	318	377	478	97	61	41	77	44	53	22	51	16	29	30	23	29	21	24	55	18	32	37	34	43	58	56	64
LOC115875293	0	0	0	0	4	0	0	0	0	2	0	0	3	0	0	3	0	1	1	0	0	0	0	3	1	1	0	0	2	0	4	0	0	2	0	0
LOC115875294	1	0	2	0	0	0	0	1	0	1	3	3	0	1	2	0	0	0	0	0	1	1	0	0	0	0	0	0	1	0	0	0	0	0	0	1
LOC115875295	0	0	0	0	0	0	0	0	0	0	0	0	0	0	0	0	1	0	0	0	1	0	0	0	0	0	2	0	0	0	0	0	0	0	0	0
LOC115875296	1	4	3	1	2	1	12	3	11	11	12	8	0	3	1	1	1	5	0	0	1	2	0	3	0	2	0	1	0	0	1	0	1	0	1	2
LOC115875297	15	36	36	11	34	19	3	4	2	8	6	2	4	7	12	8	9	5	9	4	19	0	2	2	0	0	2	1	0	1	0	0	0	0	2	0
LOC115875298	1583	1845	1329	1775	1672	1376	1598	1413	1601	999	1043	1132	1392	1148	1280	1353	1067	1144	1281	1128	995	1126	1159	1164	1262	1181	1122	1477	1438	1264	1743	1293	1339	1093	1133	1444
LOC115875299	189	134	119	236	196	142	187	168	194	121	140	131	194	126	163	173	125	141	207	126	121	151	192	169	223	190	187	174	211	171	277	174	166	160	165	202
LOC115875300	3	0	0	2	2	0	2	0	4	13	13	1	24	4	7	2	4	30	4	12	7	11	10	4	10	4	25	13	8	10	32	20	0	11	9	17
LOC115875301	7	3	1	2	1	2	10	46	49	254	364	243	1	2	2	10	2	2	9	4	3	2	1	0	11	2	4	6	10	7	17	3	3	7	6	9
LOC115875302	0	0	1	1	5	4	6	10	14	7	24	17	25	13	26	54	45	30	111	141	92	88	95	94	75	87	75	143	116	121	150	116	110	106	125	145
LOC115875303	65	57	43	58	85	52	123	138	95	88	109	78	58	19	25	34	26	28	30	41	42	25	33	38	32	51	32	46	21	43	33	21	35	39	26	53
LOC115875304	2142	1137	568	233	752	60	8	7	10	3	4	20	10577	6948	8019	14554	21069	18959	14398	16810	12300	15280	12912	11220	14699	15599	16601	19573	17142	16812	29457	17216	16905	21441	28442	31210
LOC115875305	676	543	480	542	586	450	806	585	784	543	670	668	477	403	515	394	335	348	296	309	288	291	279	267	233	243	202	226	223	229	276	216	208	179	186	189
LOC115875306	1296	1223	973	1720	1584	1377	1746	1648	2446	1323	1342	1328	1197	792	1212	1382	1230	1356	2396	2574	2318	2647	2525	2593	2592	2961	2512	3738	3399	3034	4014	2729	2967	2485	2367	2525
LOC115875307	11	9	10	7	6	6	6	19	20	6	12	10	13	14	7	19	4	6	5	13	4	12	4	8	10	7	14	15	5	3	8	2	7	7	5	6
LOC115875308	50	23	12	33	100	32	355	64	203	148	140	47	40	25	22	17	13	18	11	7	8	12	9	7	5	9	4	4	14	11	8	10	6	5	10	10
LOC115875309	0	0	0	13	4	5	199	191	148	183	198	191	4	1	1	1	0	2	0	0	0	0	1	1	0	0	3	0	4	0	0	0	0	1	0	2
LOC115875310	2	1	3	0	0	2	2	0	4	3	2	2	3	3	3	7	3	2	3	1	4	2	2	4	2	5	1	1	2	7	5	2	6	3	3	2
LOC115875311	0	0	0	2	1	0	2	1	0	0	0	1	0	0	0	0	0	0	0	1	0	0	0	0	0	0	0	0	1	1	0	1	1	0	0	0
LOC115875312	459	418	310	344	310	318	434	424	667	394	586	573	988	894	1133	1090	1049	1029	809	938	826	832	803	782	1064	1065	1008	1339	1341	1290	1441	1227	1217	1096	1217	1457
LOC115875313	31	29	38	17	19	3	34	3	17	5	16	0	0	0	5	1	2	7	4	0	2	4	3	8	4	15	4	10	12	5	6	15	12	6	6	16
LOC115875314	61	53	57	11	35	14	60	17	23	10	19	5	7	9	5	7	3	12	7	8	6	13	13	15	12	27	12	5	17	11	15	15	12	20	11	20
LOC115875315	34	37	28	33	36	35	62	32	51	24	34	31	17	12	28	20	16	17	15	9	21	16	13	27	16	20	8	22	25	21	12	10	8	12	11	19
LOC115875316	0	4	4	3	0	4	6	0	3	1	1	0	2	5	1	1	1	0	0	1	0	4	1	1	3	1	1	0	3	0	3	0	1	2	4	4
LOC115875317	1	0	0	0	0	0	0	2	0	0	0	0	0	0	0	0	0	0	0	0	0	0	0	0	0	0	0	0	0	0	0	0	0	0	0	0
LOC115875318	2	14	0	2	0	1	2	3	2	2	2	0	1	0	0	0	0	0	2	1	1	0	1	0	0	0	1	2	3	2	0	0	0	0	2	0
LOC115875319	0	0	0	1	3	0	2	0	4	0	2	1	1	1	2	0	0	0	0	0	0	0	0	0	0	1	0	0	0	0	0	0	0	0	0	0
LOC115875320	113	145	128	110	126	113	163	164	208	107	94	111	96	59	94	63	52	73	72	61	48	70	72	84	67	88	79	56	57	48	77	84	71	55	65	58
LOC115875321	1563	1966	1524	1433	1772	1466	756	826	933	276	249	211	124	100	110	186	197	128	180	122	140	175	160	196	198	99	129	105	69	97	66	63	64	69	57	69
LOC115875322	0	0	1	0	0	0	3	0	0	0	0	0	0	0	0	0	0	0	0	0	0	1	1	0	2	0	0	0	0	0	1	0	0	0	0	0
LOC115875323	54	24	21	43	39	51	142	160	280	167	192	298	78	75	107	155	59	64	123	125	64	109	93	77	118	124	128	146	109	138	210	133	117	121	124	145
LOC115875324	10	9	7	13	5	6	3	4	10	1	10	4	2	0	0	0	1	0	1	3	3	0	0	1	0	0	0	0	0	0	0	0	0	0	1	0
LOC115875326	2	0	3	2	1	2	2	3	0	1	3	2	1	3	0	2	1	0	2	1	1	0	1	1	0	0	2	0	0	0	0	0	0	2	0	0
LOC115875327	2	2	3	7	3	2	1	2	1	0	2	1	10	3	4	1	2	2	0	3	3	0	2	0	0	3	2	9	4	0	3	0	0	1	4	11
LOC115875328	0	0	0	0	0	0	0	0	0	1	2	0	7	4	6	1	2	0	5	0	1	0	2	0	3	0	1	4	0	1	0	0	1	5	1	0
LOC115875329	847	338	90	87	776	96	2988	358	1724	1701	1865	384	191	174	113	219	131	163	43	80	73	83	47	61	82	48	75	46	69	45	112	66	77	95	56	80
LOC115875330	4617	2133	3307	491	1667	199	4	12	10	31	141	65	8593	4471	5835	17831	14508	14169	11231	17999	9897	6407	4708	5982	6034	4374	8637	7313	8222	7346	4702	2936	2534	5791	3738	6897
LOC115875331	190	160	92	118	284	38	34	49	99	15	36	24	28	20	8	47	136	162	651	880	1043	871	765	928	529	849	803	790	627	605	1159	748	767	498	784	592
LOC115875332	510	404	319	605	354	220	391	397	519	159	300	183	493	356	413	569	758	941	1337	1489	1770	1142	1431	1359	1512	1632	1328	2557	1863	1950	2727	2077	1880	1944	2077	1490
LOC115875333	726	189	107	294	144	487	2022	2459	3618	8465	12041	10757	15661	11715	11949	9535	8341	9523	7431	7286	6388	7292	6812	6371	7339	6408	6410	9098	7155	6837	10103	6564	6685	7605	6321	7815
LOC115875334	1	0	0	0	0	3	26	25	38	60	85	98	61	76	83	29	66	31	34	38	26	29	37	22	43	34	36	53	56	41	58	26	39	40	34	62
LOC115875335	273	126	52	131	82	211	1687	2541	2815	2309	2953	2833	8882	6678	7330	6268	5448	6005	4350	4540	3916	4034	4352	3946	5218	4709	4098	6482	5291	5307	6180	4845	4766	4692	4257	5308
LOC115875336	2	0	0	0	1	0	1	3	11	3	0	1	10	4	10	9	0	9	8	1	1	4	0	8	4	5	5	2	4	3	0	6	3	7	5	0
LOC115875337	3	0	2	0	0	0	0	0	0	0	0	0	1	6	0	4	5	4	0	3	1	0	0	3	0	0	0	0	0	0	0	0	0	0	0	0
LOC115875338	1	0	0	0	0	0	0	0	0	0	0	0	0	0	0	0	0	0	0	0	0	0	0	0	0	0	0	2	0	1	0	0	0	0	0	1
LOC115875339	2	0	0	0	0	0	4	0	0	0	0	0	0	0	0	0	0	0	0	0	0	0	0	0	0	0	0	0	0	0	0	0	0	0	0	0
LOC115875340	12	24	20	23	25	28	13	4	45	44	38	16	16	6	2	17	5	13	3	2	5	13	23	16	9	6	14	7	3	7	9	10	5	9	3	7
LOC115875341	15	7	10	1	17	7	27	22	28	16	34	15	7	11	6	9	6	7	4	1	6	8	4	3	14	4	7	6	7	12	10	5	4	8	4	8
LOC115875342	19	11	4	0	9	6	15	12	19	10	9	0	5	5	3	1	0	0	0	1	0	0	0	0	0	0	1	0	1	0	0	0	0	0	1	0
LOC115875343	0	0	0	0	2	0	0	0	0	0	4	2	2	7	1	4	2	3	14	4	2	14	13	9	7	9	8	7	14	14	3	10	19	12	10	17
LOC115875344	0	1	0	1	3	1	17	26	10	2	2	0	3	2	2	8	1	1	2	1	0	1	0	0	2	0	0	3	0	0	0	0	1	0	0	1
LOC115875345	16	11	5	17	9	31	142	77	115	17	10	23	4	0	1	1	2	14	0	18	10	1	4	11	12	1	7	5	4	2	6	4	6	10	0	12
LOC115875346	2	1	0	0	1	2	0	0	1	1	2	0	0	2	0	1	2	0	0	0	0	0	0	0	0	1	0	2	0	0	1	0	1	0	0	1
LOC115875347	0	0	0	0	0	0	0	0	1	1	0	0	0	1	0	0	0	2	0	0	0	0	0	0	2	0	1	0	0	0	1	0	0	0	0	0
LOC115875348	0	0	0	1	0	0	1	0	3	0	0	0	0	0	0	0	0	0	0	0	0	0	0	0	0	0	0	0	0	0	0	0	0	0	0	0
LOC115875349	1326	1570	1156	1166	1094	1021	1536	1285	1882	1237	1467	1377	2436	1772	2240	2388	2102	2202	1845	1847	1399	1742	1576	1575	1661	1937	1689	2394	2293	2127	2890	2123	2350	2139	2151	2528
LOC115875350	20	19	3	29	27	18	323	261	243	166	223	236	77	83	94	55	60	53	20	23	22	15	9	9	14	17	16	13	20	5	39	19	12	17	7	15
LOC115875351	51	19	7	54	60	27	1693	2527	2838	412	863	553	1366	1094	1383	919	792	618	183	119	85	124	86	90	107	60	84	88	52	58	55	59	67	80	82	74
LOC115875352	154	160	146	226	257	198	303	220	243	122	222	202	124	101	106	111	106	126	70	53	59	75	95	57	72	49	70	50	77	51	56	44	52	41	39	39
LOC115875353	0	0	0	1	0	0	0	0	0	0	0	0	0	0	0	0	0	0	0	0	0	1	0	0	0	0	0	0	0	0	0	0	0	0	0	0
LOC115875354	53	47	30	43	50	20	4	9	24	8	14	15	311	166	215	515	508	506	1099	858	758	1345	1059	1077	1339	1441	1345	1953	1777	1689	2103	1770	1655	1465	1675	1913
LOC115875355	0	0	0	4	0	1	1	1	4	0	1	0	0	1	0	6	3	5	2	7	4	2	9	7	15	9	3	8	6	5	5	12	7	9	1	3
LOC115875356	0	0	0	0	6	0	2	3	3	2	0	2	5	8	2	11	15	16	12	9	10	8	11	7	10	12	8	21	18	16	17	22	10	8	5	9
LOC115875357	46	24	3	8	27	13	51	6	42	32	12	5	15	16	21	26	19	18	3	9	7	12	13	6	12	12	2	10	16	6	20	12	10	17	2	16
LOC115875358	0	0	2	4	0	1	1	4	3	2	1	1	2	0	1	0	2	0	1	5	1	4	1	0	5	0	0	4	1	1	0	0	1	2	1	1
LOC115875359	43	16	2	31	162	26	660	121	217	91	232	255	1745	1498	1924	1060	1254	1324	310	334	303	306	282	209	248	301	237	423	341	337	440	324	320	270	263	294
LOC115875360	5753	6725	5463	7432	7301	5884	6412	6164	6483	3782	4368	4236	3895	3072	3584	3868	2921	3084	3316	3080	2606	3285	3241	2913	2852	2934	2617	3407	2920	2514	3672	2386	2509	2403	2507	2985
LOC115875361	8	0	1	1	0	0	47	104	380	89	39	83	2	1	0	0	2	1	1	0	0	0	1	0	1	0	1	0	0	1	1	2	0	0	0	4
LOC115875362	2	12	3	5	3	8	4	5	8	2	9	6	1	5	5	8	4	4	1	2	0	4	3	2	4	4	4	8	3	4	11	1	6	0	4	2
LOC115875363	131	136	115	152	102	62	83	24	144	36	28	27	18	41	48	33	58	28	19	20	8	28	9	4	5	13	5	1	7	1	0	1	0	45	2	8
LOC115875365	1	0	0	0	0	1	0	0	0	0	0	0	0	0	0	0	0	0	0	0	0	0	0	0	0	0	0	0	0	0	0	0	0	0	0	0
LOC115875366	1	0	1	2	2	0	302	479	293	75	406	208	6	0	0	0	0	0	0	0	0	0	0	0	0	0	0	0	0	0	0	0	1	0	0	0
LOC115875367	0	0	0	0	0	0	0	0	1	0	0	0	0	1	0	0	0	0	0	0	0	0	0	0	0	0	0	0	0	0	0	0	0	0	0	0
LOC115875368	568	663	509	964	1096	864	576	632	731	522	665	698	693	572	594	675	705	817	714	713	608	634	588	754	484	653	520	520	536	525	511	440	420	342	393	516
LOC115875369	21	10	15	30	25	8	22	10	16	9	22	15	21	12	17	10	19	24	14	12	14	11	15	17	10	11	12	14	13	10	9	26	25	16	9	4
LOC115875370	1	0	1	1	1	2	2	0	0	0	0	2	0	0	0	1	1	3	0	0	0	0	0	0	0	0	0	0	0	1	0	0	0	1	0	0
LOC115875371	55	29	4	1	74	5	449	31	201	268	167	5	2	0	0	0	0	0	2	1	0	1	1	0	0	0	0	0	0	0	1	0	0	0	0	0
LOC115875372	105	104	74	31	47	46	84	20	49	85	100	24	6	6	13	11	14	11	10	11	15	9	5	2	6	10	15	12	13	13	18	16	14	2	3	8
LOC115875373	0	0	0	0	0	0	0	4	0	1	0	0	0	1	1	0	1	0	0	0	0	0	0	0	0	0	0	0	1	0	0	0	0	1	0	0
LOC115875374	16	17	0	2	18	1	144	9	51	33	41	2	1	1	1	3	0	3	0	0	0	1	1	0	0	0	0	0	3	0	0	0	0	3	1	0
LOC115875375	1119	1091	810	870	633	538	161	96	135	32	16	45	7	5	10	7	1	8	0	3	1	0	3	2	0	1	1	0	0	0	0	0	0	1	0	0
LOC115875376	58	52	34	61	81	35	397	82	246	172	288	148	28	17	27	17	8	15	8	16	14	6	8	8	11	7	8	6	8	5	14	11	5	8	5	11
LOC115875377	587	634	708	1257	1416	899	900	657	919	510	536	543	1022	591	622	987	600	569	650	772	621	606	735	589	490	644	725	785	765	707	1111	552	604	535	583	747
LOC115875378	980	938	754	1227	1126	1123	1521	1040	1425	1101	1591	1557	2173	1845	2601	1878	1721	1941	1800	1945	1594	1534	2089	1633	1672	1787	1464	2270	1826	1834	2631	1662	1690	1604	1511	1674
LOC115875379	407	508	367	845	839	654	457	352	406	285	349	354	516	463	541	511	472	424	394	361	391	351	371	348	298	348	260	355	311	337	406	286	268	223	220	290
LOC115875380	0	2	0	0	0	1	0	0	0	1	3	0	1	3	0	10	8	13	2	0	4	5	0	0	1	4	0	2	0	0	2	0	4	1	0	6
LOC115875381	1953	2386	1897	1304	1210	1200	715	459	705	999	604	1003	684	638	659	602	643	677	487	575	521	135	197	205	90	90	68	34	69	49	34	15	24	6	6	5
LOC115875382	0	0	0	0	0	0	1	0	3	2	4	3	0	2	0	3	3	0	0	0	0	0	0	0	0	0	0	0	0	0	0	0	0	0	0	0
LOC115875383	19	4	0	0	0	0	11	28	81	205	274	333	0	0	0	1	0	0	0	0	0	0	0	0	0	0	0	0	0	0	0	0	0	0	0	0
LOC115875384	72	6	4	12	17	3	280	348	650	305	450	222	77	16	8	11	12	5	12	6	1	9	6	3	4	6	4	3	5	3	5	3	3	3	3	3
LOC115875385	167	209	34	162	408	124	41	52	53	30	20	47	0	7	1	29	5	7	36	5	61	7	2	2	2	0	2	3	0	0	5	4	0	0	1	0
LOC115875386	609	460	409	662	993	461	937	252	478	562	743	416	41	20	22	42	27	20	19	12	14	16	3	11	8	12	5	4	4	12	7	3	7	5	4	9
LOC115875387	945	923	843	1357	1248	1148	1197	1459	1470	990	1260	1488	1036	985	971	998	883	816	779	788	669	805	697	647	599	690	538	577	516	509	790	463	474	501	494	527
LOC115875388	35	16	21	11	39	7	231	14	95	154	77	16	0	1	3	2	3	1	0	0	0	0	2	0	1	0	0	0	0	1	4	5	0	2	1	0
LOC115875389	1810	1863	1376	1942	1781	1551	2130	2259	2386	1800	1942	1960	2504	1953	2440	2074	1776	2180	1747	1924	1765	2118	1882	1838	1938	2158	1909	2501	2362	2410	2878	1924	2044	1982	1708	2071
LOC115875390	1599	1588	1323	2092	2095	1754	1949	1680	1959	1416	1584	1735	1425	1217	1447	1493	1125	1114	1444	1277	1193	1404	1241	1347	1289	1323	1121	1424	1232	1207	1570	1087	1100	1194	1027	1200
LOC115875391	3272	3770	3019	5475	5968	4244	4653	3439	4051	2601	2699	2718	3108	2710	3391	3021	2784	2987	2878	3132	2463	2731	3310	2614	2788	3014	2278	3282	2922	2535	3702	2326	2314	2502	2311	2555
LOC115875392	987	1050	814	1132	1246	1002	1176	943	1352	955	1159	1168	1143	964	1135	1054	855	854	956	870	821	925	982	778	833	978	907	1094	1022	911	1279	816	996	885	853	1067
LOC115875393	169	207	117	196	219	159	242	128	203	437	722	658	517	519	621	464	336	417	261	217	139	137	177	177	103	143	109	137	84	132	116	84	103	72	69	96
LOC115875394	28016	31775	27711	40966	39022	34799	32886	27989	34015	16107	19171	21418	19078	17276	21289	18709	19357	20321	20242	23669	21132	21111	25332	22565	20509	22486	20202	24789	20851	20264	28545	19932	18837	18942	19797	20313
LOC115875395	3289	3762	2937	3973	4186	3474	5077	4518	5097	3384	3736	3816	2938	2451	2996	2667	2376	2541	2294	2363	1930	2195	2289	2197	2051	2128	1930	2394	2052	1997	2330	1790	1863	1736	1653	2067
LOC115875396	1683	1843	1655	1983	1816	1532	1903	2122	1841	1083	1246	1250	1774	1458	1806	1625	1219	1252	1493	1269	1115	1353	1387	1176	1224	1299	1250	1595	1378	1322	1869	1187	1191	1110	1172	1417
LOC115875397	463	607	495	916	875	654	1309	876	1186	669	728	686	400	350	443	359	308	366	241	283	252	260	267	220	212	220	217	265	215	220	277	224	181	199	207	225
LOC115875398	5045	5595	4944	6146	6618	4954	3671	4029	4068	2556	3219	3076	5021	3599	4398	4999	3732	4317	4010	3230	3054	3934	3453	3167	2929	3067	3115	3470	3534	3304	4231	3211	3408	3021	3320	3749
LOC115875399	2357	2619	2201	2896	3081	2522	2393	1882	1927	1163	1395	1494	1483	1224	1585	1334	1325	1494	1123	1175	1046	1075	1216	1074	965	973	960	1056	1029	936	1138	787	827	703	798	913
LOC115875400	7385	8001	6892	14142	16635	15848	14040	10169	11529	6045	7784	7785	3605	3092	3960	4711	4814	4845	12763	13607	11308	13604	16383	14479	15786	17572	14069	23811	18654	18263	24356	15982	18314	16095	15111	16056
LOC115875401	25	29	16	17	30	13	15	42	19	8	39	31	11	12	20	10	14	17	16	25	8	14	21	17	3	19	10	4	20	3	7	9	19	11	13	10
LOC115875402	5	0	2	0	5	0	17	5	7	12	14	6	1	0	0	0	1	0	0	0	0	3	0	1	0	0	3	2	0	1	1	2	1	0	0	0
LOC115875403	2	1	2	4	7	3	1	1	2	0	0	1	1	2	0	0	0	0	2	0	1	1	0	0	3	5	0	0	2	1	0	2	0	0	0	2
LOC115875404	1438	1629	1308	2341	2147	1750	1728	1590	1822	1310	1407	1395	1072	1185	1043	1439	686	919	1086	831	740	872	895	967	987	905	775	1094	962	835	919	830	638	753	803	858
LOC115875405	760	879	643	1033	987	842	621	546	629	387	485	528	675	631	846	580	538	633	418	537	455	422	533	422	453	391	339	544	394	329	618	339	371	331	304	345
LOC115875406	103	143	115	198	152	125	168	122	123	86	79	106	90	77	99	102	88	107	109	96	88	81	86	88	87	74	60	83	84	51	118	62	66	60	64	60
LOC115875407	1306	1344	1097	1768	1848	1415	1682	1640	1751	1307	1688	1510	1000	934	1109	1063	892	975	904	955	797	831	857	884	713	747	696	757	690	667	719	613	643	520	527	650
LOC115875408	500	535	385	1039	889	795	615	556	637	439	681	590	655	604	754	920	594	465	721	619	616	604	601	630	628	657	565	723	682	552	775	611	548	524	427	594
LOC115875409	1015	996	920	1721	1774	1351	1167	927	1195	726	1098	1029	1056	961	1288	1142	937	1003	1250	1306	1123	928	1170	1042	1114	1040	860	1216	1124	931	1167	895	890	720	763	795
LOC115875410	0	0	2	1	0	1	0	2	4	1	5	4	6	6	5	0	1	7	0	0	0	0	0	1	1	0	0	0	0	1	0	0	2	0	0	3
LOC115875411	784	870	656	917	946	677	856	830	860	509	627	644	670	506	678	670	491	464	585	469	441	668	538	559	531	504	565	660	565	546	702	426	498	493	499	572
LOC115875412	898	902	705	1011	1120	904	1126	1102	1252	891	1376	1337	1335	1347	1374	1256	1119	1245	1196	1100	901	1169	1154	1012	1034	1100	943	1235	1156	1087	1277	973	1010	880	853	1105
LOC115875413	7781	8040	6478	8626	7334	6081	6522	5815	6444	4650	4857	5138	5457	4131	4407	4931	3157	3580	3839	3575	2972	3756	3323	2892	3157	3117	2704	3835	2914	2408	4282	2401	2430	2912	2765	2938
LOC115875414	159	33	15	42	23	101	829	1030	1568	500	718	851	1734	1325	1289	1243	927	1040	524	543	415	502	498	432	466	512	393	580	548	517	603	489	450	573	443	553
LOC115875415	1330	1385	1265	1370	1486	1262	1476	1428	1381	910	1211	1167	978	1218	1227	968	1172	1507	859	1051	1131	1058	1072	1050	1074	994	1145	953	885	1030	1082	904	899	736	842	1138
LOC115875416	83	83	84	105	195	131	198	202	260	74	130	73	53	59	77	48	57	53	45	54	21	38	19	29	27	37	22	28	19	11	39	27	8	16	25	35
LOC115875417	17	13	7	46	77	41	278	206	465	165	203	180	246	217	348	298	414	318	538	527	396	602	495	429	460	418	372	676	413	407	750	397	694	453	728	597
LOC115875418	20	14	25	73	145	93	741	1086	1281	263	229	740	84	265	143	143	79	95	40	43	26	19	22	10	21	34	19	22	23	23	40	17	51	39	17	27
LOC115875419	209	136	95	135	155	158	327	172	622	867	500	511	287	272	186	47	216	260	81	122	100	89	160	190	56	66	66	47	27	37	13	5	11	13	7	3
LOC115875420	1834	1889	1707	1954	2111	1804	2200	2353	2580	1526	1819	1814	1556	1281	1515	1391	1300	1245	1424	1324	1144	1279	1245	1178	1116	1297	1155	1300	1169	1065	1524	1051	1125	965	1006	1271
LOC115875421	734	865	684	1071	1192	787	839	684	924	569	672	680	731	585	702	680	572	544	734	688	607	780	743	646	695	679	642	836	747	669	853	606	697	665	637	881
LOC115875422	136	129	102	77	58	71	97	211	171	135	200	186	654	347	525	398	383	293	549	435	228	451	467	399	240	542	292	456	551	475	590	414	549	296	344	453
LOC115875423	440	407	414	768	768	565	1149	937	1241	809	897	1030	828	671	899	782	768	926	1030	994	916	1039	1095	1000	1040	1114	1075	1363	1064	1027	1487	1024	1112	879	1007	1143
LOC115875424	243	214	180	255	205	204	336	278	307	201	245	238	235	172	190	158	173	167	143	171	150	167	214	167	189	196	156	221	182	154	269	154	149	144	142	168
LOC115875425	764	752	602	791	797	662	998	874	1030	553	720	738	789	687	780	742	634	572	708	662	531	634	646	604	683	733	684	866	699	701	968	560	651	622	631	770
LOC115875426	81	51	56	103	118	114	359	169	285	227	294	268	38	20	45	41	28	24	14	13	17	8	13	10	7	8	5	17	13	7	8	11	5	4	6	9
LOC115875427	315	292	133	329	424	182	2450	456	1189	908	1078	716	138	91	87	56	67	52	32	35	38	38	43	14	29	33	28	45	20	32	40	45	29	24	35	35
LOC115875428	0	0	0	0	1	2	0	1	2	1	1	1	0	1	0	0	1	0	0	2	1	1	0	0	0	0	0	5	2	1	0	1	5	3	0	4
LOC115875429	799	800	643	864	850	623	695	723	702	564	670	625	385	434	559	602	295	360	515	441	417	482	513	448	473	441	458	487	421	395	520	362	357	408	363	447
LOC115875430	4	3	0	0	0	1	0	0	2	1	6	4	0	1	1	0	0	1	0	1	5	0	1	0	7	0	0	1	9	1	0	3	2	0	3	1
LOC115875431	6	5	8	2	7	2	12	1	21	8	4	5	27	22	23	17	28	31	46	40	28	54	41	31	58	44	43	71	49	46	73	44	47	55	54	71
LOC115875432	0	0	0	0	0	0	1	1	2	284	58	149	48	4	0	4	2	0	0	0	0	0	0	0	0	0	0	0	0	0	0	0	0	0	0	0
LOC115875433	103	136	80	108	77	73	131	111	112	76	107	110	85	60	96	83	75	84	48	79	63	47	81	62	35	79	67	72	47	65	88	60	53	55	67	64
LOC115875434	0	6	1	0	0	2	0	0	1	0	0	0	0	0	2	2	0	0	0	1	0	0	0	0	0	0	0	0	0	0	0	0	0	0	0	1
LOC115875435	990	69	10	2	0	3	10	5	37	40	17	25	0	0	0	0	0	0	0	0	0	0	0	0	0	0	0	0	2	0	0	0	0	0	0	0
LOC115875436	339	30	5	66	56	29	248	492	1182	2320	1523	1455	10	0	1	1	0	1	0	3	0	3	3	0	0	0	0	0	0	0	0	0	0	4	0	1
LOC115875437	195	217	140	86	108	99	139	127	134	199	231	315	94	87	90	97	55	68	106	130	110	113	79	74	80	88	48	105	84	104	146	101	77	82	111	110
LOC115875438	4054	4954	2660	2497	3047	2426	2220	1762	2043	2779	3251	5503	1621	1061	933	1047	847	1335	1513	1470	1352	1394	991	1235	971	775	793	706	584	551	625	529	521	428	464	607
LOC115875439	2595	2505	2112	2885	2626	2437	3520	3442	3871	2765	3540	3743	6413	5100	6849	5652	5490	5453	5971	6040	4937	5421	5682	4981	5795	6931	5263	7863	6635	6261	10101	6007	6108	5921	5929	6789
LOC115875440	566	639	536	831	879	668	593	475	507	359	410	407	420	409	475	384	363	410	272	365	323	264	381	298	244	255	248	362	281	241	367	241	239	192	230	257
LOC115875441	345	428	384	470	510	366	308	399	260	191	237	219	214	167	210	215	173	157	242	211	249	263	235	220	223	214	232	221	200	252	251	199	179	208	210	299
LOC115875442	1	5	4	3	7	1	10	5	10	6	7	7	7	2	8	2	2	3	3	3	1	2	2	3	5	4	3	3	1	2	10	3	8	12	6	3
LOC115875443	23	28	24	30	40	28	52	48	59	35	45	40	36	31	23	42	21	34	23	32	28	34	33	29	23	32	23	31	19	30	21	25	45	29	18	36
LOC115875444	659	968	680	675	619	526	308	363	387	266	372	365	899	649	756	703	683	759	716	775	631	458	474	515	574	453	470	657	540	578	706	617	458	415	493	678
LOC115875445	4412	4967	3948	5505	5326	4008	5496	5283	5688	2946	3381	3555	3857	2962	3728	3526	2839	3150	3171	3110	2622	2877	2949	2805	2778	3181	2611	3569	2996	2618	4057	2501	2755	2767	2753	3077
LOC115875446	3095	3754	3036	4687	4816	3816	2681	2380	2466	1686	2056	2177	2755	2233	2744	2479	2074	2271	1862	1811	1513	1648	1846	1508	1357	1308	1103	1482	1288	1009	1728	967	1080	970	964	1180
LOC115875447	857	942	724	1020	917	684	600	643	582	416	462	479	494	322	419	481	353	358	417	407	345	385	379	358	334	298	318	395	383	379	499	319	279	311	258	425
LOC115875448	424	408	404	550	573	492	388	340	425	272	284	306	442	332	485	438	347	351	356	405	350	373	378	293	318	340	300	315	323	277	356	277	292	217	206	275
LOC115875449	0	5	2	5	140	3	34	4	9	7	1	0	0	0	2	0	0	0	0	0	0	0	0	0	0	0	1	0	0	0	0	0	0	0	0	0
LOC115875450	66	17	14	8	3	6	65	114	230	212	297	255	126	75	70	28	28	21	10	6	3	13	9	7	9	7	21	17	7	9	17	6	5	2	3	16
LOC115875451	34	15	11	6	0	1	7	3	10	19	9	90	81	46	9	5	5	3	0	3	3	0	2	1	1	2	0	2	0	2	0	0	1	5	0	0
LOC115875452	8	3	0	10	4	2	42	39	29	26	19	31	109	40	36	24	23	30	8	1	5	5	0	2	2	5	0	0	1	6	0	0	1	0	0	0
LOC115875453	83	70	63	331	474	221	243	277	386	51	71	71	139	58	78	260	147	105	68	55	43	26	36	35	9	21	10	11	23	25	10	18	14	16	15	21
LOC115875454	2	2	0	0	0	2	9	4	6	2	1	0	0	0	0	0	0	0	58	26	23	68	59	53	49	72	78	183	137	70	144	61	141	59	95	77
LOC115875455	840	738	730	1101	1036	898	529	470	616	855	1443	1288	807	417	621	745	680	588	780	720	666	543	552	620	461	478	432	598	452	448	579	411	476	419	416	612
LOC115875456	240	254	142	156	177	133	118	210	154	92	127	99	183	130	179	105	104	129	143	152	101	128	123	108	137	121	118	135	141	142	144	148	155	113	134	156
LOC115875457	2271	2539	2090	2049	2300	1733	1915	1947	2065	1414	1773	1840	1807	1474	1844	2077	1578	1805	2217	1967	1762	2273	2341	2016	2205	2222	2046	2271	2208	2043	2869	1879	1924	1781	1924	2304
LOC115875458	585	690	494	898	839	814	763	1081	1122	802	1104	1154	1193	888	1060	1212	982	1251	1751	1287	1324	1700	1426	1048	1604	1751	1724	2307	2137	2011	2542	1853	1734	1602	1716	2029
LOC115875459	722	802	699	856	886	637	786	716	678	417	525	590	689	508	678	672	536	541	625	554	495	544	594	426	489	589	545	618	641	574	800	582	451	450	584	600
LOC115875460	4351	5320	4094	6226	6801	5146	5127	5327	5715	4149	6011	5827	6380	5029	5813	6575	5021	5685	7103	5972	5665	6655	6269	5584	6298	7318	6364	7914	7037	6928	9205	6239	6400	5850	5818	6953
LOC115875461	6293	8074	6670	6561	6972	5890	7528	6123	8471	4565	6257	6257	5666	4408	5486	5380	4605	5046	5961	5780	4847	5729	5537	5217	5244	5958	4970	6716	6189	5436	7629	5419	5852	4631	4586	5595
LOC115875462	1397	1365	1219	1433	1379	1266	1180	1008	1078	593	585	663	652	533	681	540	579	655	558	613	503	548	568	458	514	535	461	540	479	412	528	455	432	368	357	356
LOC115875463	345	413	274	444	397	401	272	277	321	192	272	333	378	288	321	360	281	302	344	278	265	242	282	299	225	277	192	288	241	231	285	199	258	175	207	244
LOC115875464	82	78	42	87	168	88	868	335	515	256	300	330	76	59	91	80	81	71	52	59	48	30	57	72	49	34	43	35	38	36	33	43	33	38	34	41
LOC115875465	1588	1910	1616	2407	2568	1935	1743	1558	1710	1079	1425	1449	1878	1521	1932	2070	1741	1798	2524	2135	2145	2284	2411	2036	2468	2437	2259	3002	2628	2598	3645	2442	2619	2171	2228	2527
LOC115875466	4278	5168	3878	4644	4651	3819	3709	4181	4286	2603	2683	2985	2443	1838	2083	2214	2196	2220	2051	1929	1792	1803	1818	1685	1645	1833	1705	1933	1808	1774	2290	1515	1723	1548	1565	1908
LOC115875467	7	4	1	2	4	5	36	68	55	27	57	56	74	45	47	51	44	47	9	37	26	22	14	13	26	25	25	30	34	17	50	20	34	35	29	32
LOC115875468	551	610	417	922	979	790	1695	1642	1696	818	942	955	536	400	525	496	436	399	598	493	437	616	529	518	492	550	491	613	545	506	655	480	432	427	443	466
LOC115875469	2431	2546	2208	3175	3291	2480	1598	1555	1509	884	1197	1292	2021	1505	1773	1859	1484	1593	1640	1470	1310	1390	1506	1292	1351	1342	1242	1515	1356	1257	1700	1205	1079	1119	1098	1353
LOC115875470	2391	2659	2242	3311	3181	2501	2941	2221	2709	1746	1947	1909	1790	1276	1491	1560	1233	1243	1105	1040	998	1167	1088	999	861	1046	861	997	878	814	1131	727	847	735	767	896
LOC115875471	384	435	347	541	503	451	554	515	617	360	379	428	347	234	268	253	266	257	165	197	178	249	254	180	122	158	144	132	126	155	211	117	109	147	131	118
LOC115875472	17	17	12	12	28	24	8	11	6	10	11	27	12	8	6	7	7	18	4	12	7	2	5	6	11	2	6	4	4	0	2	1	0	2	5	2
LOC115875473	0	1	0	2	3	3	2	1	1	1	5	1	1	1	1	3	1	0	4	1	0	0	0	0	1	1	1	0	0	0	1	1	0	1	2	0
LOC115875474	529	623	551	929	747	750	347	209	226	65	129	154	430	479	503	298	357	364	193	238	253	230	210	221	78	84	110	54	43	38	21	21	28	12	4	35
LOC115875475	4	10	2	0	0	1	1	0	0	0	0	1	0	4	0	0	0	0	0	0	0	0	0	0	0	0	0	1	0	0	0	0	0	0	0	0
LOC115875476	0	1	6	0	0	4	0	1	1	0	0	0	0	0	0	1	0	0	0	0	1	0	0	1	1	0	0	0	0	0	0	0	0	0	0	0
LOC115875477	28	3	0	0	0	1	14	8	17	440	306	318	34	4	3	3	2	1	0	0	3	0	1	0	0	0	0	0	0	1	0	0	0	3	0	0
LOC115875478	9	4	3	0	11	2	59	10	13	26	9	9	4	5	4	4	5	4	3	6	6	10	0	6	2	4	4	1	1	3	1	2	5	10	0	0
LOC115875479	0	0	0	1	4	0	5	0	2	9	8	5	1529	172	78	85	65	40	5	1	0	2	2	6	1	1	0	7	3	4	1	0	4	0	0	0
LOC115875480	7	18	19	6	8	9	13	10	12	26	23	45	14	4	10	12	9	11	1	1	1	2	0	0	2	3	0	1	5	1	2	3	0	2	0	3
LOC115875481	13	17	3	4	14	1	99	45	63	49	29	3	8	0	4	6	5	10	8	7	5	8	13	9	14	12	6	16	14	11	21	17	16	12	8	10
LOC115875482	34	40	30	50	53	38	57	74	38	25	16	22	20	12	19	16	20	13	28	31	16	14	20	13	10	10	13	13	25	19	29	25	15	10	18	22
LOC115875483	0	0	0	0	0	0	2	2	1	0	1	3	0	0	0	0	0	0	2	0	0	0	1	0	0	0	0	0	0	0	0	0	0	0	0	0
LOC115875484	25	31	12	22	19	10	7	21	23	4	4	6	14	14	13	7	7	3	22	12	15	21	25	26	34	33	12	53	30	35	30	24	54	25	21	43
LOC115875485	0	0	0	3	0	1	0	1	1	0	0	0	0	1	0	0	0	1	0	0	1	0	0	1	0	1	0	0	0	0	0	0	0	0	0	0
LOC115875486	0	0	0	0	0	0	0	0	0	0	0	0	0	0	0	0	0	0	0	0	0	0	0	0	0	0	0	0	0	0	0	0	0	0	0	0
LOC115875487	0	1	0	0	0	1	0	0	0	0	0	0	0	0	0	1	0	0	0	0	0	0	0	0	0	0	2	0	0	0	0	0	0	0	0	0
LOC115875488	101	114	87	66	96	95	130	106	135	89	99	128	27	38	43	44	32	43	38	38	27	17	40	37	20	29	23	21	24	19	31	26	28	19	29	30
LOC115875489	5	7	2	0	6	3	8	0	4	0	1	4	3	0	1	0	2	3	4	1	0	0	3	1	0	3	1	1	3	1	0	0	1	1	0	1
LOC115875490	745	743	590	696	663	563	540	535	604	478	631	688	974	735	865	895	797	909	817	714	654	796	764	729	929	888	835	983	822	840	1118	767	765	729	852	950
LOC115875491	0	0	1	0	0	0	0	0	0	0	0	0	0	0	0	0	0	0	0	0	0	0	0	0	0	0	0	0	0	0	0	0	0	0	0	0
LOC115875492	0	0	0	0	0	0	1	2	1	0	0	0	0	0	0	0	0	0	0	0	1	1	2	0	0	0	0	0	0	1	1	0	0	0	0	0
LOC115875493	0	0	0	0	0	0	0	0	0	0	0	0	0	0	0	0	0	0	0	0	0	0	0	0	0	0	0	0	0	0	0	0	0	0	0	0
LOC115875494	0	1	0	0	3	2	2	2	0	0	0	0	1	6	4	1	2	1	0	0	0	13	5	2	1	2	1	2	0	0	1	3	1	1	1	1
LOC115875495	8431	10096	7789	5806	5074	5072	1767	2623	2354	1213	1790	1616	1648	961	1391	1675	1300	1093	1693	1088	1378	1216	1195	1107	721	712	623	426	390	494	295	355	233	203	176	307
LOC115875496	113	104	70	187	293	172	308	395	341	211	247	239	199	186	238	159	160	147	149	165	100	106	111	92	129	129	148	105	151	139	108	119	112	107	118	136
LOC115875497	0	0	1	0	0	2	1	1	0	1	3	1	1	51	18	9	2	0	0	0	0	8	0	0	0	0	0	2	0	3	0	0	0	11	0	0
LOC115875498	24	17	21	51	29	23	89	150	107	138	93	90	68	43	56	79	78	42	103	73	101	88	64	61	61	64	53	45	50	120	74	143	47	50	104	88
LOC115875499	0	0	0	0	2	0	0	0	0	0	0	0	0	0	0	0	0	0	1	0	0	0	1	0	1	0	0	0	0	0	0	0	0	0	0	0
LOC115875500	465	588	447	430	471	379	160	191	221	120	150	179	211	161	170	137	114	173	121	168	97	91	100	101	110	124	99	121	114	105	153	84	134	132	124	160
LOC115875501	14763	17702	12343	25225	30712	25342	12389	12690	10680	4960	7139	8343	26243	18747	21329	21964	20613	25188	29734	27917	29491	26916	24754	23395	18664	17998	18141	13551	15924	15420	16915	11449	10839	9738	9960	11167
LOC115875502	440	466	297	473	491	371	726	519	525	333	360	379	256	193	245	242	210	210	164	188	161	199	172	144	139	158	127	114	160	200	162	138	158	138	123	153
LOC115875503	0	1	4	0	1	0	0	0	2	0	1	0	6	17	4	7	4	1	4	5	3	22	9	1	3	2	1	0	3	2	2	3	3	0	2	1
LOC115875504	12	5	6	0	6	1	3	4	3	4	9	15	5	4	1	0	2	4	1	1	3	6	0	3	3	0	0	1	2	0	2	1	2	1	0	0
LOC115875505	5	23	20	17	18	10	7	5	7	1	2	8	27	34	47	29	27	27	18	35	34	46	39	24	18	17	17	14	6	19	26	5	14	6	7	3
LOC115875506	0	0	0	0	2	2	0	1	0	0	0	0	1	1	2	0	1	0	0	0	0	6	5	2	0	1	0	0	0	0	0	0	0	0	0	0
LOC115875507	195	201	121	101	123	84	329	111	204	150	229	184	260	155	181	157	108	165	175	157	133	138	147	137	239	141	156	128	179	121	132	153	114	153	176	155
LOC115875508	87	128	103	167	200	148	167	183	124	30	63	43	22	27	20	21	21	20	33	30	34	36	23	42	17	9	17	0	6	11	3	3	6	2	3	3
LOC115875509	1094	1296	1101	1540	1545	1248	985	713	803	444	452	446	544	420	568	469	372	390	376	387	364	397	414	324	318	335	290	360	276	329	401	314	307	243	291	346
LOC115875510	4110	4388	3732	6310	6237	5455	6091	4649	5896	2810	2590	3320	3667	3137	4028	3542	3994	4281	5755	6802	6208	5911	8032	6685	6119	6998	6091	8652	6649	6586	9523	5990	6822	5435	5538	6481
LOC115875511	3350	3481	2831	3173	3480	3215	3011	3232	3793	2158	2867	3109	3570	2546	2850	2482	2419	2858	2944	3004	2647	1849	2025	2160	1630	1719	1571	1739	1608	1498	1828	1233	1250	1168	1321	1497
LOC115875512	1531	108	17	18	15	20	4397	8442	13626	318	355	397	14	20	18	12	11	1	3	1	1	5	0	1	2	3	4	2	2	1	2	3	1	38	2	3
LOC115875513	0	0	0	0	0	0	0	0	0	0	0	0	0	0	0	0	0	0	0	0	0	0	0	0	0	0	0	0	0	0	0	0	0	0	0	0
LOC115875514	2	1	1	1	3	5	0	0	3	3	5	3	5	1	3	1	3	6	5	0	4	1	3	1	3	0	1	6	1	4	4	2	0	7	5	2
LOC115875515	0	1	0	1	0	1	1	0	0	0	0	1	0	0	0	0	0	0	0	0	0	0	0	0	0	1	0	0	0	0	1	1	0	0	0	0
LOC115875516	19	21	25	11	12	8	2	51	26	6	6	16	13	22	16	8	4	12	15	17	8	1	9	10	16	22	8	4	11	9	17	4	18	13	18	2
LOC115875517	20	4	5	45	29	22	583	707	744	1173	1346	1829	166	261	249	187	162	211	208	195	155	172	148	156	161	181	167	245	206	175	225	174	180	274	204	193
LOC115875518	55	39	33	54	33	49	176	317	215	323	633	1063	987	843	1219	1066	1116	1036	399	289	178	292	251	396	470	458	432	813	758	909	679	755	976	531	725	855
LOC115875519	1351	1392	1118	1610	1823	1470	2469	2553	3027	1988	2669	2673	1325	1096	1256	1204	1145	1144	919	1012	872	1063	1089	1110	958	1007	927	1033	912	926	1157	851	966	782	793	894
LOC115875520	143	86	85	75	78	66	2388	2765	2505	707	897	810	96	45	71	55	139	69	70	71	77	81	65	56	71	71	73	72	54	43	90	62	68	81	46	84
LOC115875521	5	3	10	15	13	6	10	9	11	4	15	5	16	8	6	10	7	5	8	10	4	5	7	4	2	8	6	11	6	6	8	8	3	7	3	5
LOC115875522	39	22	11	26	32	48	321	318	508	419	583	551	233	225	231	204	137	166	153	147	175	153	149	137	170	168	133	189	191	141	250	182	183	217	172	207
LOC115875523	4	0	0	0	0	0	1	0	0	41	29	37	24	49	13	18	12	14	1	7	0	4	2	1	0	0	5	4	5	3	1	0	5	3	1	1
LOC115875524	111	167	84	187	268	169	11	6	2	26	59	94	24	6	10	6	18	7	42	22	18	51	77	50	311	114	164	633	743	1305	509	1206	963	1669	1776	3416
LOC115875525	118	13	3	0	3	15	0	2	3	4	3	2	5	2	11	9	9	10	92	68	52	102	66	67	49	57	74	107	84	79	81	35	70	78	43	99
LOC115875526	742	705	797	215	128	190	12	46	16	5	7	15	28	13	24	19	26	26	36	58	33	34	28	42	44	38	41	57	46	59	47	25	47	56	30	56
LOC115875527	6063	6469	5594	6050	5988	4709	6391	6344	7124	4466	5720	5619	4874	3959	4913	4649	3702	4017	4548	4298	3506	4520	4340	3915	4225	4705	3780	4830	4250	4072	5605	3873	4003	3546	3731	4444
LOC115875528	5917	7109	6539	8122	9668	8267	7506	6181	8684	5933	6826	7352	3816	2883	3731	2882	2957	3086	3295	3051	2731	2915	2773	2960	2439	2432	2284	2629	2241	2283	2655	1968	2071	1729	1770	2305
LOC115875529	0	0	0	0	0	0	0	0	0	0	0	0	0	0	0	0	0	0	0	0	0	0	0	0	0	0	0	0	0	0	0	0	0	0	0	0
LOC115875530	796	901	703	896	1019	757	587	594	542	301	419	383	276	222	248	266	245	283	284	287	251	223	208	250	200	264	250	244	224	254	275	280	250	200	181	244
LOC115875531	2951	3368	2723	3039	3260	2643	2026	2269	2400	1514	1821	1845	1743	1236	1430	1586	1276	1355	1548	1312	1254	1510	1341	1146	1039	1126	1198	1229	1216	1054	1474	1076	1105	1079	1144	1329
LOC115875532	2261	2843	2110	2497	2553	1936	1215	1438	1167	724	881	948	1185	746	867	833	710	806	769	661	751	608	666	572	612	549	693	598	686	703	795	531	538	562	552	694
LOC115875533	3578	3745	3101	3933	4337	3278	3082	3195	3819	2759	4226	3622	8747	6274	9000	9914	8775	8553	16161	16324	13413	15886	16838	16204	17898	21325	18977	25399	23287	19595	31105	19247	22697	18007	17888	19846
LOC115875534	16232	15590	12009	14916	15460	14136	9653	9473	9193	7007	9139	9749	28337	22122	29659	19092	16097	16910	16297	14338	13803	16998	14928	13585	14476	15893	14013	18229	14061	15281	19263	12860	14619	11927	12723	15262
LOC115875535	15	35	17	32	54	17	20	40	43	18	22	26	13	10	20	22	13	22	19	14	6	25	22	12	6	12	11	14	15	14	18	7	13	12	13	29
LOC115875536	508	504	456	631	644	457	580	583	631	399	397	459	451	414	522	556	461	376	508	491	447	427	493	501	440	533	438	590	454	356	654	368	407	404	387	491
LOC115875537	21123	23065	19282	29093	27956	23946	21843	19578	20864	11427	14544	15297	26271	22659	27449	24862	24310	27221	23283	24723	21844	21827	25163	22502	24428	26012	21802	28783	24592	24706	33213	22005	22881	20765	20935	22741
LOC115875538	5	17	6	6	5	2	16	9	5	3	10	5	6	4	7	7	3	3	4	1	2	3	1	1	0	1	6	3	3	5	1	1	3	2	8	4
LOC115875539	15	21	9	15	20	9	12	7	10	9	20	11	7	12	5	14	19	19	6	11	2	2	8	13	1	9	2	6	18	3	18	2	6	5	2	1
LOC115875540	2	0	0	0	3	0	0	0	0	3	0	0	0	0	0	0	0	0	0	0	1	0	0	0	0	0	0	0	4	0	0	0	0	0	0	0
LOC115875541	9430	11312	8147	11217	12363	9859	23552	26188	21190	20414	28648	25900	1247	1071	1561	1460	1487	1614	3677	3146	2787	4663	4318	4124	4695	5010	4524	6071	5109	4999	6787	4746	4857	4410	4058	5583
LOC115875542	21	31	21	18	19	14	6	17	36	8	9	6	21	27	47	45	27	24	9	14	8	5	10	3	0	2	10	4	13	1	7	0	5	2	4	6
LOC115875543	14	10	20	17	24	8	21	22	20	21	22	15	13	24	18	16	22	17	13	12	16	12	11	13	20	16	25	19	17	7	15	11	21	8	11	19
LOC115875544	0	1	0	0	0	0	0	0	0	0	0	0	0	0	0	0	1	0	0	0	0	0	1	0	0	0	0	0	0	0	0	0	0	0	0	0
LOC115875545	2	0	3	3	2	0	3	0	1	3	2	3	0	2	1	4	0	0	0	1	2	1	1	2	0	1	2	0	1	0	0	3	2	0	0	3
LOC115875546	2	0	2	0	0	0	2	6	3	0	0	2	0	0	0	0	1	1	2	0	0	0	0	0	1	0	1	2	1	1	0	0	2	3	2	1
LOC115875547	3	0	2	0	12	3	9	2	11	7	8	15	3	4	8	3	10	5	1	9	6	6	2	3	12	4	1	8	1	2	3	3	9	4	6	13
LOC115875548	4127	3388	2904	7340	8964	5533	6805	7059	6345	8543	10157	11399	29436	22297	25841	23123	20853	24739	17221	20981	20701	17041	19785	16673	17271	20848	18688	20746	20165	19731	26487	15859	16791	13752	14726	17177
LOC115875549	10479	11620	9433	12624	11739	9622	9028	7806	8174	4788	6000	5792	10198	8076	9556	7854	5398	6062	5510	4932	4690	5611	5214	4422	4525	4705	4097	5447	4521	4114	6567	3827	4172	4213	4098	4660
LOC115875550	43534	58113	38344	33986	36679	27487	30530	39929	31314	14731	17833	15703	14244	11837	13598	13761	11589	13581	10289	9743	8761	10623	10036	8395	8896	9804	9238	10604	10240	10248	12584	8861	9627	8954	8903	11365
LOC115875551	3043	3009	2550	3554	3550	3048	3005	2997	3369	2626	3316	3491	3810	3107	4294	3720	3391	3675	5109	4874	4188	4916	5449	4454	5319	5632	4718	6647	5311	5379	7336	5048	4895	4774	4966	5443
LOC115875552	3395	3545	3033	4325	3628	3354	2378	2432	2289	1376	1569	1672	2362	1992	2531	2146	2044	2341	1852	1961	1771	1544	2010	1745	1803	1805	1628	1984	1968	1725	2244	1592	1506	1560	1531	1764
LOC115875553	1320	1337	1210	1283	1169	1011	841	790	854	439	443	448	447	308	410	478	365	382	409	278	275	285	305	262	255	282	231	315	250	243	329	223	261	263	274	306
LOC115875554	27	24	31	23	43	14	32	30	35	19	30	18	19	8	3	6	16	16	12	24	9	8	8	7	5	14	6	10	9	7	13	11	11	12	17	14
LOC115875555	1687	1828	1525	2098	2091	1790	1958	1714	1759	968	1285	1390	1418	1153	1425	1347	1159	1328	1227	1086	1139	1240	1251	1021	1017	1141	1096	1212	1165	1141	1470	1035	982	842	899	1083
LOC115875556	1983	1880	1692	2347	2597	1777	1784	1645	1653	989	1204	1119	1545	1155	1399	1456	1183	1406	1199	1113	1097	1235	1218	1011	999	1023	1030	1044	1144	1072	1334	874	891	902	950	1127
LOC115875557	2637	3044	2560	2264	2678	2080	806	665	816	729	969	1074	7990	6425	7976	7753	7209	8575	6248	7146	6395	4978	6168	5569	5538	6092	5329	7288	6842	5910	9021	5939	6413	5020	5542	5682
LOC115875558	839	885	725	436	442	400	552	440	741	531	825	831	732	665	832	585	589	565	468	540	502	537	514	474	469	519	465	604	526	540	625	565	548	475	488	573
LOC115875559	1152	1361	1130	1455	1395	1179	1727	1502	1647	1022	1211	1158	1018	808	960	962	764	828	773	634	576	623	660	566	520	618	520	715	636	610	723	590	595	563	515	632
LOC115875560	17574	17885	14414	21269	22787	17575	22261	19968	20706	13179	15851	15286	12528	11620	12983	11344	9715	11320	10917	9926	9106	11736	11581	10460	10400	10773	9760	11267	10347	9938	12573	8609	9479	8200	8070	9133
LOC115875561	2405	2606	2240	3153	3612	2640	3290	3244	3071	1927	1950	1879	1771	1424	1728	1658	1649	1632	1564	1639	1425	1517	1594	1511	1343	1450	1294	1579	1417	1422	1853	1368	1394	1124	1275	1436
LOC115875562	748	796	673	1210	1251	965	2037	1865	2214	1380	1666	1495	778	590	777	671	718	687	557	557	551	459	658	526	511	514	453	441	474	452	579	395	429	429	389	418
LOC115875563	452	481	415	567	489	445	477	385	350	279	315	330	297	225	302	300	277	252	252	280	201	265	318	234	284	240	193	356	254	252	297	253	226	215	241	262
LOC115875564	749	895	757	1013	954	863	624	585	608	377	507	538	651	475	692	620	596	620	495	547	555	345	435	432	402	377	329	462	471	434	606	421	436	409	496	431
LOC115875565	4062	4610	3697	4952	5460	4347	4381	5336	4668	3100	4095	4081	3853	3543	4249	4264	3675	4000	4967	5196	4455	5503	5448	4892	5106	5855	5108	5665	5646	5781	6844	4939	5469	4679	4468	5636
LOC115875566	1104	1104	954	975	881	786	1437	1175	1469	986	1139	1199	1072	848	1080	917	727	815	832	873	624	899	867	821	953	958	795	1051	964	823	1281	791	846	863	918	902
LOC115875567	7	10	2	1	6	0	8	4	20	23	20	2	3	3	0	0	2	2	0	2	3	0	0	0	0	0	1	1	3	3	1	1	0	1	1	0
LOC115875568	237	267	262	307	297	210	553	419	636	340	461	471	253	239	279	253	190	185	236	207	212	188	196	183	180	182	147	179	144	177	179	141	185	167	208	224
LOC115875569	1066	1150	1038	1283	1085	931	536	582	503	332	493	430	718	500	625	662	486	529	585	492	544	518	462	444	482	519	437	556	535	475	677	514	445	440	504	556
LOC115875570	62	34	11	19	40	11	91	63	131	83	72	47	131	100	112	104	73	78	59	39	60	43	23	51	44	47	42	70	44	54	54	45	53	55	54	50
LOC115875571	76	94	95	77	100	131	132	150	305	76	186	175	68	78	73	79	48	43	90	100	135	36	68	80	153	104	49	23	17	24	152	110	92	45	51	23
LOC115875572	1235	1387	987	1622	1665	1336	1358	1384	1574	916	1283	1195	1222	940	1147	1030	933	940	920	875	820	924	749	754	673	768	695	788	799	819	891	707	745	599	666	832
LOC115875573	569	544	523	763	820	628	790	676	786	582	797	674	539	396	524	478	421	393	553	497	425	483	428	412	534	494	448	584	446	419	549	427	451	410	379	489
LOC115875574	482	425	398	499	483	398	490	447	506	330	331	381	283	257	273	261	234	215	338	267	258	332	316	352	252	294	267	310	264	254	285	208	232	212	168	247
LOC115875575	6351	6929	6214	6311	6190	5453	7417	8516	8737	10308	14746	15045	30172	27065	33059	22022	21125	22255	14254	15742	14029	13804	14540	13582	14779	15312	13920	17012	15492	15548	20102	13775	13895	12884	11840	15178
LOC115875576	94	93	78	119	151	113	156	172	188	140	146	167	105	108	95	87	94	107	99	121	87	74	111	96	110	98	61	132	86	108	143	85	89	98	79	102
LOC115875577	30154	35218	26874	33175	33006	26546	25680	25538	25321	17032	21146	19009	30346	26962	32558	29451	27262	29761	31413	32937	28444	31730	33339	28478	33428	35464	32189	43226	37915	39368	50453	32513	36530	30372	30320	35379
LOC115875578	11	12	10	5	8	5	8	14	4	3	7	7	1	2	4	4	2	10	3	6	1	7	2	4	1	5	3	5	1	2	1	0	1	5	5	0
LOC115875581	368	475	405	588	634	494	584	582	628	377	515	374	378	291	352	284	300	312	311	291	256	360	333	335	324	333	276	313	262	259	371	283	303	209	238	275
LOC115875593	32	29	27	26	36	31	43	102	110	29	36	25	13	16	19	17	19	11	17	35	10	27	21	12	24	27	14	22	25	20	29	10	21	17	25	26
LOC115875594	3	0	0	3	4	5	3	5	3	6	9	17	12	10	12	15	21	14	15	19	20	17	21	19	25	17	14	42	26	21	31	22	22	12	27	34
LOC115875595	0	0	0	0	1	0	12	6	12	148	295	94	1	0	4	1	1	1	3	3	2	0	0	1	0	0	0	2	0	1	0	5	0	4	0	9
LOC115875596	4	6	5	7	3	3	5	5	6	3	5	7	1	3	4	1	2	3	1	2	4	2	3	2	6	3	3	2	3	2	5	0	1	2	2	4
LOC115875597	2	0	0	0	0	2	0	1	1	1	1	0	0	0	0	0	1	0	0	0	0	0	1	0	0	0	0	0	0	0	0	0	0	0	0	0
LOC115875598	0	0	0	2	0	0	7	3	2	0	0	0	0	0	0	0	0	0	0	0	0	0	2	0	1	0	0	0	0	3	0	0	0	0	0	0
LOC115875599	4	2	1	1	2	0	0	0	3	2	0	0	0	0	2	1	2	4	2	0	0	2	0	5	0	0	0	2	2	0	1	0	4	1	0	0
LOC115875600	3	2	5	0	20	1	48	8	24	26	7	0	0	0	0	1	0	0	0	0	0	0	0	0	2	0	1	1	2	1	0	2	2	2	1	1
LOC115875601	1512	1683	1501	2125	2008	1880	1925	1491	1924	1077	1271	1381	1490	1070	1270	1247	1086	1170	1249	1156	976	1240	1155	1077	1035	1205	1067	1210	1082	1066	1323	978	982	798	813	1116
LOC115875602	4511	5073	4077	4379	4468	3570	3062	3872	5002	2820	3426	3904	5162	3971	5485	4092	3983	4473	3558	3496	3383	2847	2989	3142	2819	3115	2659	3553	2991	3050	3588	2925	2744	2581	2521	3413
LOC115875603	835	945	777	988	1136	935	1257	1255	1240	1206	1494	1377	1099	933	1081	848	796	937	934	835	722	895	924	753	881	866	736	1049	970	966	1201	833	831	882	919	1062
LOC115875604	851	1023	809	1244	1607	1231	1626	1877	1390	1288	1942	1617	4367	3478	4605	4204	4240	4710	5305	5257	4475	5268	6222	4888	5553	6977	6340	6371	6515	6428	7976	5927	6084	4529	5650	7048
LOC115875605	0	0	0	0	0	0	0	0	1	0	2	0	0	0	0	1	0	0	0	0	0	1	0	0	1	0	0	0	0	0	0	0	0	1	0	2
LOC115875606	298	312	271	500	533	319	316	374	308	329	452	356	524	427	453	613	459	548	591	516	484	708	559	555	578	679	675	671	640	600	751	514	588	558	532	688
LOC115875607	9	7	5	8	0	6	8	3	6	4	7	7	4	10	14	2	11	8	4	4	4	2	5	2	1	2	7	3	7	3	11	1	4	5	9	3
LOC115875608	31	3	8	11	4	20	368	357	564	681	929	780	349	290	346	225	218	244	131	162	132	143	163	139	174	141	134	207	191	149	198	196	143	192	144	204
LOC115875609	11	8	6	5	11	2	4	1	16	11	8	12	37	33	54	54	42	33	50	36	37	55	40	27	32	55	66	35	64	54	52	37	68	62	61	31
LOC115875610	13	14	9	5	37	8	56	60	127	73	37	28	20	13	14	10	11	7	8	13	11	13	10	3	18	19	19	19	10	7	26	21	13	30	27	21
LOC115875611	1062	1193	982	1313	1405	1070	1339	1450	1276	889	1158	1139	1170	1054	1095	1168	968	940	1281	1050	1140	1328	1205	1065	1167	1274	1155	1381	1343	1300	1657	1159	1265	1098	1153	1373
LOC115875612	0	0	0	0	0	0	0	0	0	0	0	0	0	0	0	0	2	5	0	0	0	0	1	0	0	0	1	2	0	0	0	0	0	0	0	1
LOC115875613	1	1	1	7	7	4	2	6	1	1	5	1	2	1	0	0	1	3	4	0	8	0	0	0	2	4	0	5	2	5	1	5	2	6	1	6
LOC115875614	286	340	297	203	273	285	361	357	403	244	265	328	213	145	220	163	133	151	134	130	133	110	152	108	119	155	113	110	130	104	138	140	101	112	82	103
LOC115875615	3	1	8	7	6	9	6	10	9	0	9	5	92	43	89	142	113	87	71	84	43	58	67	65	84	107	44	114	87	62	112	82	112	95	104	94
LOC115875616	0	0	0	0	0	0	0	0	0	0	0	0	0	0	0	0	0	0	0	0	0	0	0	0	0	0	0	0	0	0	0	0	0	0	0	0
LOC115875617	3154	3757	2767	3160	3785	2508	3122	3174	2715	1688	2590	2299	3088	2347	2844	2702	2619	2576	2616	2723	2454	2462	2883	2206	2625	2935	2735	2934	2588	2801	3640	2548	2408	2453	2470	2968
LOC115875618	1	7	6	9	0	2	0	7	2	0	1	0	4	0	0	0	1	0	0	2	0	6	15	3	10	8	4	2	3	2	3	0	0	0	0	0
LOC115875619	112	61	41	15	89	22	496	90	270	167	235	92	5	8	9	11	11	17	21	22	17	16	14	19	23	24	25	19	32	18	22	27	29	21	29	28
LOC115875620	1434	1409	1164	2578	3146	2563	5199	4250	5300	2614	3060	3189	1750	2148	1999	1651	1310	1488	1594	1367	1221	1734	1578	1583	1361	1287	1204	1247	1131	1201	1349	973	975	745	842	979
LOC115875621	1317	1423	1124	2411	2971	2070	2197	1917	1873	1222	1463	1632	1398	995	1249	1302	1114	1267	1488	1434	1202	1500	1324	1305	997	1130	1062	1134	1076	1116	1248	931	995	915	924	1147
LOC115875622	146	132	109	315	257	190	338	325	256	268	323	548	370	307	384	411	450	504	780	705	615	825	673	737	699	620	630	694	653	743	724	503	537	508	505	750
LOC115875623	1	0	0	0	0	0	0	0	1	0	0	0	0	0	0	0	0	0	0	0	0	0	0	0	0	0	0	0	0	0	0	1	0	0	0	0
LOC115875624	390	343	362	424	408	268	276	308	304	151	146	189	295	253	323	250	220	236	204	214	177	175	223	217	240	209	196	313	223	201	375	188	190	206	217	252
LOC115875625	3424	3813	3232	5281	5939	4138	6068	5324	4993	2585	3217	3343	3443	2569	2971	3412	2560	2643	2732	2259	2115	2855	2505	2248	2272	2256	2316	2524	2369	2317	3044	2239	2121	1944	2166	2569
LOC115875626	189	239	197	1162	670	602	3167	4447	5043	3013	3736	4050	161	66	115	67	64	41	69	24	29	37	40	49	41	33	23	35	30	22	26	10	26	19	3	18
LOC115875627	0	0	0	0	0	0	2	2	11	6	5	0	1	2	0	2	0	1	3	0	0	0	1	3	0	9	0	0	2	2	0	1	2	1	1	7
LOC115875628	566	406	373	250	472	258	2957	1426	2444	2367	3196	2883	873	686	894	688	597	622	416	376	277	277	330	306	417	355	305	354	373	367	584	343	378	351	367	447
LOC115875629	6	0	1	2	1	0	8	10	6	1	0	7	1	0	0	0	0	4	1	0	3	0	2	1	1	0	0	3	0	0	0	0	2	4	1	3
LOC115875630	15	11	1	6	8	5	21	28	34	11	9	12	6	8	11	8	3	5	4	4	3	3	9	10	8	4	3	11	4	4	11	2	2	1	9	8
LOC115875631	3	2	3	3	9	4	18	8	8	18	18	17	12	6	15	9	9	4	12	8	9	11	5	5	9	19	9	7	3	7	12	2	8	9	8	9
LOC115875632	9050	11218	8902	11597	10126	8543	5577	5564	5646	3981	5277	5062	7164	5888	6894	6328	5514	6047	5541	4994	4524	4810	4706	4651	4271	4431	4163	5034	4647	4205	5918	3911	4170	4002	4167	4663
LOC115875633	0	0	0	0	0	0	0	0	0	0	0	0	0	2	0	0	0	0	0	0	0	0	1	0	0	4	0	0	0	0	1	1	0	0	1	1
LOC115875634	613	749	556	1226	1615	1187	2092	2440	2322	1537	1930	1829	474	339	533	818	617	651	1316	1241	1070	1362	1418	1081	1044	1171	1087	1107	1247	1082	1511	1090	1055	1009	1025	1167
LOC115875635	237	292	208	262	334	252	269	197	209	94	143	129	222	150	207	184	170	181	143	193	159	122	208	134	187	204	140	185	144	143	236	123	115	124	131	132
LOC115875636	0	2	2	20	16	13	51	44	45	42	40	46	2	4	5	4	6	1	10	3	3	5	7	0	6	2	4	0	9	0	3	4	1	1	0	8
LOC115875637	40	43	45	53	87	52	84	75	75	44	75	78	52	53	87	46	46	59	43	51	24	44	51	31	45	51	54	35	29	37	38	16	28	31	23	30
LOC115875638	459	165	13	15	193	14	1319	162	652	607	553	47	35	30	49	28	27	24	31	33	10	33	28	23	37	27	23	22	44	39	44	31	23	30	42	34
LOC115875639	2	0	0	4	12	4	4	9	3	0	0	3	6	7	6	14	21	6	147	63	41	157	98	149	320	279	239	639	559	572	560	628	627	633	887	835
LOC115875640	4471	1071	1156	957	357	523	159	8496	2273	56773	110532	93795	89861	75696	87868	38113	27420	34729	1912	725	675	1422	1035	826	1539	1316	1298	1452	2612	1906	2376	2785	1529	2806	4186	5694
LOC115875641	108	53	23	13	98	35	299	55	169	167	149	23	36	24	25	12	16	39	14	18	13	9	14	11	8	7	12	11	7	10	15	15	9	9	17	21
LOC115875642	17	27	12	29	40	19	29	17	15	9	7	13	26	14	24	26	28	48	25	66	37	32	41	37	39	44	29	29	34	32	38	37	21	29	32	45
LOC115875643	7	8	4	3	8	4	6	6	6	4	4	5	5	12	8	2	8	22	14	38	24	36	27	20	43	33	25	19	36	29	42	35	20	17	21	46
LOC115875644	0	0	0	0	0	0	0	0	0	0	0	0	0	0	0	0	0	0	0	0	0	0	0	0	0	0	0	0	0	0	0	0	0	0	0	0
LOC115875645	5534	2952	1063	2134	1589	806	0	10	34	157	434	301	53368	42827	62049	58960	60635	78634	131788	157015	157454	146794	151765	142866	165958	186982	142889	200832	185976	157874	242353	153125	140010	133309	120258	147675
LOC115875646	2462	824	325	472	111	161	0	1	5	0	6	2	3142	3016	3313	6705	6828	9958	24767	31030	27059	19920	25037	20641	25561	26516	17637	30057	26053	21661	34257	19358	18684	21072	15833	18954
LOC115875647	109	63	45	26	109	13	132	152	254	291	367	444	1087	651	836	1084	917	935	1585	1315	1114	1663	1471	1423	1533	1977	2011	2527	2157	2316	3065	1843	2198	1483	1895	2382
LOC115875648	0	0	0	1	0	1	0	0	1	0	0	1	0	0	0	0	4	0	1	1	2	0	1	0	1	1	1	0	4	0	0	0	0	0	0	0
LOC115875649	147	129	128	234	165	202	537	350	710	172	219	217	998	484	851	1098	711	681	272	222	291	173	257	200	306	116	136	617	497	340	83	269	408	777	374	447
LOC115875650	351	197	152	138	252	90	106	73	231	620	986	1272	6553	4032	5452	4857	4947	4987	6958	6166	5435	7001	5792	5923	8835	8700	7981	10359	10613	9050	15092	9642	10132	7905	8472	9525
LOC115875651	580	388	348	276	239	210	141	274	477	400	471	612	4549	2636	4378	4115	4665	3618	4820	4710	4209	2575	3474	3429	3994	4600	3986	7251	6577	4941	8380	5335	6731	5991	5788	5313
LOC115875652	30	41	13	40	44	22	4	6	48	25	81	45	65	36	56	145	125	186	1091	815	748	1161	1073	837	1100	1659	1194	2055	1893	1773	2561	1769	1866	1262	1662	1820
LOC115875653	32	39	17	20	44	24	33	27	17	24	25	40	17	24	28	22	19	17	19	18	20	30	14	20	17	14	26	30	26	17	12	7	12	14	10	9
LOC115875654	92	33	24	49	29	26	147	91	240	206	220	239	56	66	79	75	56	85	16	31	16	37	42	28	33	37	25	41	38	44	41	35	38	20	38	38
LOC115875655	782	790	571	1427	1250	1029	369	383	426	538	810	686	3533	2661	2399	1783	2206	2136	1321	1247	1537	882	1176	1064	670	551	365	313	198	268	194	188	143	66	81	86
LOC115875656	1029	1136	705	1944	1875	1554	506	468	667	820	1192	943	5468	3958	3316	2568	3345	2117	1377	1134	2222	1299	1489	1199	909	833	454	463	289	395	361	271	154	126	144	101
LOC115875657	136	164	117	234	202	234	57	70	71	80	88	139	368	379	289	304	320	483	310	272	269	117	183	268	129	104	111	51	37	49	21	19	18	6	10	4
LOC115875658	2557	3017	2521	3188	3675	2708	3581	3417	4252	2372	2901	2701	1426	1153	1396	1326	1129	1297	1269	1090	957	1009	1003	951	751	847	719	801	774	688	834	647	605	627	646	623
LOC115875659	393	423	365	626	696	629	702	498	691	571	568	617	830	627	633	822	665	517	689	592	621	802	650	587	672	615	468	738	649	594	821	644	490	493	460	497
LOC115875660	0	0	0	0	0	0	0	0	0	0	0	0	0	0	0	0	0	0	0	0	0	0	0	0	0	0	0	0	0	0	0	0	0	0	0	0
LOC115875661	980	1337	816	1392	1222	1203	802	787	688	391	385	329	730	494	564	676	518	378	488	404	518	568	494	275	465	411	322	455	432	354	627	523	324	321	311	471
LOC115875662	3417	3069	2430	4133	4584	3001	6198	4956	5580	3995	4593	4282	2929	2477	2914	2692	1965	2352	2682	2417	2179	2591	2486	2225	2296	2294	2117	2656	2376	1985	2913	2151	2077	2008	1894	2274
LOC115875663	1017	1014	907	1153	1097	910	935	1013	1041	651	687	738	649	558	744	735	621	634	695	646	493	640	641	727	632	729	633	832	674	694	840	625	654	611	631	738
LOC115875664	146	27	21	385	246	394	4292	4764	5707	2385	1852	2171	38	37	35	37	28	34	62	64	43	76	60	66	78	95	77	124	80	100	122	96	116	96	86	111
LOC115875665	81	15	5	2	67	3	200	20	100	106	95	1	3	5	6	2	2	1	0	2	0	1	2	3	3	3	1	2	1	3	8	2	1	3	1	2
LOC115875666	0	0	0	0	0	0	0	0	0	0	0	0	0	0	0	0	0	0	0	0	0	0	0	0	0	0	0	0	0	0	0	0	0	0	0	0
LOC115875667	5	6	0	5	2	0	1	0	0	0	0	0	1	0	0	7	0	0	3	0	0	0	0	0	0	0	1	1	0	1	2	0	0	0	0	0
LOC115875668	0	0	0	0	0	0	0	0	0	0	0	0	0	3	0	0	0	0	0	0	0	0	0	0	1	1	0	2	2	1	5	5	6	3	3	3
LOC115875669	0	0	0	0	0	0	1	0	0	0	0	1	0	0	0	0	0	0	0	2	0	0	0	0	0	0	0	0	0	0	0	0	0	0	0	0
LOC115875670	0	4	0	5	23	13	5	1	1	3	9	3	1	0	0	0	0	0	1	0	0	0	0	0	0	1	0	0	0	0	0	0	0	0	0	0
LOC115875671	4	7	2	3	8	6	6	27	6	6	20	7	8	1	0	2	1	2	0	1	6	2	2	0	2	2	3	0	2	2	5	1	0	0	1	0
LOC115875672	0	0	0	0	0	0	0	0	0	0	0	0	0	0	0	0	0	1	0	0	0	0	0	1	0	0	0	0	0	0	0	0	0	0	0	0
LOC115875673	15	3	1	4	15	4	291	116	292	25	96	28	17	1	7	12	15	5	28	19	17	12	17	41	9	23	18	19	31	61	39	26	24	22	28	30
LOC115875674	14	24	19	14	17	9	8	27	13	9	23	17	16	9	11	8	6	9	7	10	7	10	0	16	0	3	12	10	7	7	14	12	8	4	3	11
LOC115875675	1	0	0	0	1	0	1	0	1	0	0	1	3	2	0	2	0	0	3	0	0	0	0	0	0	0	1	0	1	0	3	1	2	0	1	0
LOC115875676	12	4	0	2	4	2	6	28	16	12	27	18	47	30	37	24	46	38	76	76	68	81	71	90	79	97	88	66	82	72	101	73	67	69	59	87
LOC115875677	0	0	0	0	0	0	2	0	0	0	0	0	0	0	1	0	0	0	0	0	0	1	0	0	0	1	0	0	0	2	0	0	0	0	0	0
LOC115875678	4	1	0	3	0	4	6	2	2	0	0	0	5	3	1	1	0	6	1	3	2	0	2	1	0	2	1	2	2	0	9	2	7	3	3	3
LOC115875679	5	1	3	5	2	3	3	5	6	2	2	0	1	0	0	1	0	0	0	0	4	0	0	0	1	0	0	1	0	0	1	0	0	0	1	0
LOC115875680	37	23	15	23	14	15	6	11	6	5	11	13	87	54	97	150	112	155	310	265	244	629	329	309	353	558	459	565	468	394	780	529	505	426	327	571
LOC115875681	0	1	2	0	1	2	2	3	0	2	0	0	0	1	0	2	0	1	1	0	0	0	0	0	0	0	0	0	3	0	0	1	0	0	1	0
LOC115875682	2	1	2	1	0	0	5	0	1	0	0	0	0	1	0	0	0	2	0	0	0	0	1	3	0	0	2	0	0	1	1	0	1	1	0	0
LOC115875683	3	4	1	2	4	2	0	2	4	3	6	0	1	4	2	3	0	1	2	0	0	4	1	5	2	1	5	0	0	1	3	1	3	0	0	0
LOC115875684	137	173	183	398	286	375	100	93	94	129	156	204	659	701	659	478	573	624	451	505	430	215	313	450	187	162	133	65	67	72	47	30	23	11	21	17
LOC115875685	694	684	517	794	947	822	1004	879	1076	878	1169	1545	876	1072	1334	1115	892	1178	1138	1117	763	923	1109	1155	804	1019	970	944	854	893	879	611	939	669	669	908
LOC115875686	0	1	0	0	0	0	0	0	0	0	0	0	0	0	0	0	0	0	0	0	0	0	0	0	0	0	0	0	0	0	0	0	0	0	0	0
LOC115875693	0	0	0	1	0	0	0	0	0	0	0	0	0	0	1	0	0	0	3	0	0	0	1	0	0	0	1	0	0	0	1	0	0	1	0	0
LOC115875701	1	2	0	4	7	4	11	2	15	5	2	3	5	5	4	3	2	2	6	7	3	3	3	4	2	10	3	4	0	2	13	0	2	3	1	0
LOC115875702	125	85	91	133	110	76	171	110	139	112	97	84	42	30	49	70	44	62	26	29	36	38	43	59	30	41	25	28	39	27	31	26	52	32	36	40
LOC115875703	106	84	92	135	78	109	95	99	97	56	55	51	39	31	36	20	20	42	33	44	17	36	27	27	11	25	21	16	14	16	20	13	34	18	22	38
LOC115875704	5	11	1	5	1	9	8	3	4	2	5	4	19	9	11	7	30	16	45	20	15	25	54	46	52	70	31	64	68	38	15	38	48	36	63	49
LOC115875705	2	0	0	1	2	2	3	0	4	3	2	2	2	3	0	0	0	0	0	0	3	4	0	0	2	0	0	0	0	0	0	0	1	0	0	2
LOC115875706	7	21	6	8	6	8	4	11	11	8	11	10	7	3	2	12	4	7	4	0	0	1	4	3	4	1	8	3	3	1	9	4	3	3	3	4
LOC115875707	185	261	186	279	305	270	357	326	333	195	266	322	248	185	267	183	201	165	324	237	189	210	214	260	218	253	192	203	210	179	247	206	223	160	150	227
LOC115875708	433	154	156	26	58	48	0	1	5	0	0	2	236	108	239	4172	6103	6854	9534	12309	13218	17155	23602	16628	20382	20859	22750	19906	23412	20928	33342	18029	15087	19721	17224	15749
LOC115875709	83	94	69	89	59	115	159	79	182	68	131	95	80	85	55	67	41	70	31	64	48	65	66	27	44	52	38	63	28	37	64	19	30	48	28	27
LOC115875710	0	0	1	1	0	1	0	0	1	3	0	2	0	3	0	1	0	0	1	0	0	0	0	0	0	0	0	0	0	0	0	0	0	0	0	1
LOC115875711	1	1	3	8	1	4	8	2	11	1	3	0	5	5	1	2	3	1	3	6	3	5	2	1	2	1	3	2	2	3	2	0	4	4	0	2
LOC115875712	35	39	33	38	32	31	32	20	21	13	16	22	28	17	24	16	21	16	13	17	20	13	13	11	13	14	22	8	14	11	14	7	6	12	7	15
LOC115875713	19	9	24	26	29	24	16	25	15	8	4	14	8	6	3	6	7	6	10	18	8	6	5	3	10	2	4	8	3	6	6	3	5	4	3	4
LOC115875714	2	3	3	3	2	1	1	2	2	0	1	3	0	0	3	1	1	2	0	1	0	0	3	2	1	0	0	2	1	1	1	0	0	2	0	2
LOC115875715	12	15	17	16	7	26	7	17	16	9	8	12	8	6	7	6	4	2	11	7	3	1	8	9	8	5	3	4	4	4	10	1	4	3	8	7
LOC115875716	39	37	22	25	25	22	18	6	24	8	9	18	6	5	6	6	5	3	4	8	12	5	5	7	14	4	4	3	8	4	11	7	3	2	10	9
LOC115875717	158	176	124	224	353	194	656	694	586	488	752	652	272	180	229	185	211	220	128	199	121	122	133	151	120	73	81	85	77	75	93	65	62	71	70	66
LOC115875718	54	107	43	92	74	36	39	85	78	74	69	39	30	21	67	53	9	61	93	40	65	51	60	56	23	81	58	76	76	58	30	37	122	35	55	78
LOC115875719	0	0	0	0	0	0	0	0	0	0	0	0	0	0	1	0	0	0	0	0	0	0	0	0	0	2	0	1	0	0	0	4	0	0	0	0
LOC115875720	0	0	0	0	0	0	0	0	0	0	0	0	0	0	0	0	0	0	0	0	0	0	0	0	0	0	0	0	0	0	0	0	0	0	0	0
LOC115875721	0	0	0	0	0	0	0	2	2	0	0	1	4	3	9	20	5	16	17	8	9	26	14	6	35	33	22	18	10	32	41	25	7	10	20	2
LOC115875722	0	0	0	0	0	0	0	0	0	0	0	0	0	0	0	0	0	0	0	0	0	0	0	0	0	0	0	0	0	0	0	0	0	0	0	0
LOC115875723	3	28	17	20	29	28	21	33	48	15	9	20	1	7	9	3	6	9	6	4	5	0	2	4	4	12	3	3	6	3	11	7	8	5	6	6
LOC115875724	1231	378	124	159	1336	257	6598	977	3108	2778	2995	870	475	326	365	255	194	314	118	116	99	70	104	75	70	77	73	56	68	58	58	78	58	47	54	43
LOC115875725	431	109	48	72	414	72	2549	292	1057	1024	1167	273	128	75	126	106	73	87	35	43	34	26	21	19	17	34	14	16	14	17	11	18	14	14	16	21
LOC115875726	0	0	0	0	0	2	0	1	0	0	0	0	0	2	3	0	1	0	0	2	0	0	2	0	0	1	0	0	1	0	0	0	0	0	0	0
LOC115875727	0	0	0	0	0	0	0	0	0	0	0	0	0	0	0	0	0	0	0	0	0	0	0	0	0	0	0	0	0	0	0	0	0	0	0	0
LOC115875728	3	5	0	0	2	2	3	1	6	1	7	7	12	2	5	11	6	4	1	4	1	9	7	9	2	0	3	3	0	0	1	5	0	1	6	1
LOC115875729	11	14	7	4	9	3	4	10	32	57	134	115	276	263	312	322	273	303	354	391	328	410	389	347	383	444	321	502	460	407	554	368	321	345	368	405
LOC115875730	16	35	20	26	31	18	25	14	33	12	21	25	13	18	13	22	21	18	14	14	13	18	12	5	15	14	6	7	9	14	17	5	12	8	11	20
LOC115875731	31	42	35	28	20	31	50	54	78	44	87	84	58	43	68	113	44	77	122	89	66	60	86	73	72	72	87	98	79	75	102	68	86	75	66	64
LOC115875732	3	2	1	6	4	8	511	52	124	9	35	12	45	29	8	42	16	45	31	21	6	9	9	7	5	25	7	8	15	14	12	18	10	8	5	3
LOC115875733	2252	2401	2267	2761	2638	2667	1897	1898	2617	1884	2568	2739	3896	3116	3623	3159	2827	2681	3360	3473	3044	2728	3045	2828	2941	3292	2799	4177	3467	3124	4367	2941	3182	2919	2737	3443
LOC115875734	4000	4790	3887	4412	4673	4160	2307	2975	3578	1523	1996	1964	2093	1811	2072	1759	1928	2092	2132	2307	2007	1782	1796	1836	1525	1544	1323	1446	1297	1490	1631	1143	1161	1174	1049	1274
LOC115875735	4	3	2	2	2	10	4	9	13	3	2	2	7	1	6	3	8	3	6	5	2	2	0	5	1	3	2	4	3	5	3	2	3	3	1	2
LOC115875736	1	1	2	2	1	0	0	1	3	0	0	2	0	0	0	0	0	0	0	0	2	0	0	0	2	0	0	1	0	0	0	0	0	0	0	0
LOC115875737	0	0	0	0	1	0	1	0	0	0	0	0	1	0	1	0	0	0	0	0	0	0	0	0	0	0	0	0	0	1	0	0	1	0	0	0
LOC115875738	0	0	0	0	0	0	0	0	0	0	0	0	0	0	0	0	0	0	0	0	0	0	0	0	0	0	0	0	0	0	0	0	0	0	0	0
LOC115875739	0	2	1	0	1	0	0	0	0	0	0	0	0	2	0	0	0	0	0	0	0	0	0	0	0	0	0	0	0	0	0	0	0	0	0	0
LOC115875740	0	0	0	0	0	0	0	0	0	0	0	0	0	0	0	0	0	0	0	0	0	0	0	0	0	0	0	0	0	0	0	0	0	0	0	0
LOC115875741	0	3	3	0	0	2	1	0	0	0	2	0	0	2	1	0	1	1	0	2	2	0	2	0	0	1	4	3	1	1	0	1	0	0	1	0
LOC115875742	0	0	0	0	0	0	0	0	0	0	0	0	0	0	0	0	0	0	0	0	0	0	0	0	0	0	0	0	0	0	0	0	0	0	0	0
LOC115875743	1	0	0	0	0	1	0	0	0	1	0	2	0	0	2	0	0	0	0	0	0	0	0	0	0	1	1	0	0	0	0	0	0	0	0	0
LOC115875744	1	0	0	0	1	0	0	0	3	2	9	2	0	0	1	0	0	0	1	9	3	2	0	2	5	1	0	3	1	2	3	3	5	3	1	1
LOC115875745	0	0	0	0	0	0	0	0	0	0	0	3	0	0	0	0	0	0	0	0	0	2	0	0	0	0	1	2	0	0	0	0	0	0	0	0
LOC115875746	61	50	71	47	53	26	14	14	7	7	8	13	11	5	10	8	7	13	15	8	5	13	16	10	15	9	12	10	16	11	17	9	12	5	12	20
LOC115875747	30	40	51	79	82	90	54	8	25	7	2	16	76	70	71	30	20	36	24	14	32	27	8	31	39	29	43	47	37	47	74	52	36	29	39	67
LOC115875748	39	33	27	35	31	39	22	23	85	17	60	33	28	25	20	18	22	19	19	26	17	22	12	8	27	23	16	16	9	22	14	21	22	12	25	15
LOC115875749	0	0	0	1	0	0	0	1	0	1	1	1	0	0	1	1	0	0	0	0	0	1	0	0	0	1	0	0	0	0	1	0	0	0	0	0
LOC115875750	0	0	2	0	0	0	0	0	4	0	0	0	1	0	0	0	0	3	0	0	0	1	1	0	0	0	0	0	0	1	3	0	2	0	0	1
LOC115875751	3	15	5	27	34	37	19	21	21	12	12	3	1	0	0	0	1	2	4	1	2	0	2	1	7	2	1	2	1	1	3	2	4	3	1	1
LOC115875752	0	0	0	0	0	0	0	0	0	0	0	0	0	0	0	0	0	0	0	0	0	0	0	0	0	0	0	0	0	0	0	0	0	0	0	0
LOC115875753	50	75	58	84	101	81	98	82	78	72	80	92	51	58	62	56	58	60	49	54	56	48	73	41	34	63	57	63	44	78	40	50	53	50	46	70
LOC115875754	0	1	2	1	0	0	0	0	0	2	0	0	1	0	0	0	0	0	0	0	0	0	0	1	0	0	0	0	0	0	0	0	0	0	0	0
LOC115875755	1	4	5	1	1	2	0	2	1	3	2	5	0	0	0	1	0	3	0	0	2	0	1	0	0	2	1	4	0	0	0	2	2	0	1	0
LOC115875756	4	1	1	0	0	1	0	0	0	0	0	0	0	0	0	0	0	0	0	0	1	0	0	0	1	0	1	0	1	0	1	1	0	0	0	1
LOC115875758	9	5	0	0	1	5	8	0	4	3	0	8	1	0	1	2	0	0	0	1	2	2	0	0	4	0	1	2	2	1	0	1	1	0	2	0
LOC115875759	907	1015	748	821	882	465	1320	1013	1536	626	787	546	816	566	1031	652	937	901	990	784	895	908	812	413	620	518	641	658	810	983	1152	457	724	796	842	918
LOC115875760	3	6	2	0	2	1	2	0	7	1	4	4	1	6	4	1	2	3	5	0	1	3	7	1	2	2	1	5	2	3	3	2	1	1	8	7
LOC115875761	2	5	0	0	1	0	0	1	2	1	1	0	1	2	3	1	4	4	1	1	0	0	0	2	0	0	1	1	0	0	0	0	0	0	1	0
LOC115875762	54	64	41	69	49	72	34	51	44	83	54	56	16	24	7	53	36	39	27	25	22	32	23	23	21	32	24	33	37	38	21	19	27	31	29	30
LOC115875763	50	36	46	33	27	30	28	17	11	17	23	30	18	7	17	5	9	14	9	28	17	11	8	10	3	1	6	5	2	14	12	11	10	17	6	6
LOC115875764	0	0	0	0	0	0	0	0	0	0	0	0	0	0	0	0	0	0	0	0	0	0	0	0	0	0	0	0	0	0	0	0	0	0	0	0
LOC115875765	1	0	1	0	0	0	0	0	0	0	0	0	0	0	0	0	0	0	0	0	0	0	0	0	0	0	0	0	0	0	0	0	0	0	0	0
LOC115875766	7	2	1	6	0	1	0	0	10	21	24	24	43	57	82	41	50	99	86	71	121	45	81	78	30	66	82	52	70	36	84	48	24	115	72	56
LOC115875767	0	0	0	0	0	0	0	0	0	0	0	0	0	2	2	6	1	4	0	0	1	1	0	1	0	0	4	1	0	3	0	0	0	0	2	0
LOC115875768	0	5	0	0	0	0	0	0	0	0	0	1	0	4	0	0	0	0	0	0	0	1	0	0	0	2	0	1	0	0	0	0	0	0	0	0
LOC115875769	0	0	2	0	0	0	0	0	2	2	2	0	1	0	1	0	0	0	0	0	0	0	1	0	1	0	0	1	0	0	0	0	0	0	0	1
LOC115875770	9	15	20	14	4	7	2	0	10	3	0	3	3	11	8	7	3	0	4	1	0	0	0	1	0	2	0	1	0	0	0	0	1	1	0	0
LOC115875771	1	1	5	3	1	1	7	0	2	0	0	0	0	4	5	5	2	3	0	0	0	1	5	2	1	2	0	0	0	0	0	1	0	2	0	0
LOC115875772	380	387	377	570	553	395	1470	1505	1947	1718	2583	2455	891	699	785	894	775	1075	816	816	791	859	899	833	912	943	924	1161	973	974	1255	921	1032	841	846	1009
LOC115875773	2	2	0	2	0	3	8	8	12	3	0	3	0	0	0	0	0	1	0	2	2	0	0	5	0	2	2	4	7	2	0	3	7	3	4	8
LOC115875774	0	2	0	0	0	0	0	0	1	1	1	0	0	1	0	0	0	0	0	0	0	0	0	0	0	0	0	0	0	0	0	0	0	0	0	0
LOC115875775	2	0	0	0	0	0	0	2	0	0	0	0	0	0	0	0	0	1	0	0	0	0	0	1	1	0	0	1	1	0	1	0	1	0	0	0
LOC115875776	477	655	592	1070	973	755	954	857	920	679	727	830	483	347	414	487	355	389	371	297	303	293	289	274	235	299	224	260	194	271	241	224	238	174	158	255
LOC115875777	103	126	84	76	271	257	139	65	129	100	91	24	44	59	43	48	43	64	51	31	77	55	48	43	70	71	45	50	37	29	23	37	22	23	33	48
LOC115875778	0	3	1	3	0	3	17	8	21	1	5	4	0	0	0	0	0	0	0	0	0	0	0	0	0	0	0	0	0	0	0	0	0	0	0	0
LOC115875779	0	0	0	0	1	3	0	0	0	0	0	0	0	0	0	0	0	0	0	0	0	0	0	1	0	0	0	0	0	0	0	0	0	0	0	0
LOC115875780	0	2	1	0	2	0	0	0	3	0	0	0	0	0	1	0	0	0	0	0	0	0	0	0	0	0	0	0	0	1	0	0	0	0	0	0
LOC115875781	11	10	14	16	8	10	7	10	14	7	24	21	11	12	13	8	1	22	6	9	4	5	7	5	1	4	5	12	0	3	9	8	4	5	2	5
LOC115875782	2	0	1	2	3	1	1	0	0	6	0	0	0	0	0	0	9	6	6	0	1	1	0	4	0	3	2	1	0	3	3	2	0	0	1	0
LOC115875783	0	0	0	0	0	0	0	0	1	0	0	0	0	0	0	0	0	0	0	0	0	0	0	0	1	0	0	0	0	0	0	0	0	0	0	0
LOC115875784	806	751	675	485	473	427	721	601	727	1082	1528	1464	1339	1125	1247	1289	1118	1306	983	860	770	870	837	737	652	684	620	617	580	712	754	554	647	542	537	767
LOC115875785	0	0	0	0	0	1	0	0	0	0	0	0	0	0	0	0	0	0	0	0	0	0	0	0	0	0	0	0	0	0	0	0	0	0	0	0
LOC115875786	4684	4787	3424	5382	5222	3801	8651	9520	9697	9236	10808	11265	22156	20121	24887	14852	12144	13468	13209	13146	10230	13773	13823	13674	16888	16696	15500	23003	19838	20537	24845	19019	20301	18732	22133	24022
LOC115875787	0	1	2	1	3	2	2	1	3	0	3	0	0	1	3	2	1	1	0	2	0	2	0	0	0	0	0	0	0	2	0	1	1	0	1	0
LOC115875788	944	1096	805	1336	1258	1016	1203	1101	1183	752	891	938	1170	1080	1345	1120	994	1110	902	874	680	839	845	824	870	822	697	1101	781	798	1111	694	829	784	704	884
LOC115875789	3	4	1	5	6	0	12	6	5	7	2	4	0	0	1	3	1	1	2	0	2	1	1	3	0	0	3	1	1	2	2	2	0	4	1	4
LOC115875790	123	136	101	125	138	109	117	111	103	58	73	103	105	104	94	64	107	116	55	96	72	58	136	87	93	78	95	78	80	54	106	75	52	67	51	89
LOC115875791	13	7	7	8	3	7	5	11	9	5	3	20	0	2	7	10	6	6	3	3	0	3	7	6	1	5	2	4	3	2	6	0	2	3	3	11
LOC115875792	5445	5295	4493	11700	12705	9995	16691	13723	16918	9094	9908	9342	4337	3442	4052	4084	3970	4186	4114	4127	3329	4079	4148	4260	3597	3614	3272	3978	3336	3013	4166	2978	3247	3184	3307	3948
LOC115875793	2769	3023	2483	3066	3303	2245	2285	2329	2251	1697	2167	2235	2638	2359	2940	2590	2477	2857	2604	2933	2414	2584	3161	2521	2854	2797	2704	3328	2965	2662	3669	2662	2412	2285	2482	2735
LOC115875794	399	440	303	530	400	390	661	487	657	399	384	474	422	415	470	454	420	517	426	546	354	369	606	425	495	489	458	628	548	434	708	436	383	467	423	440
LOC115875795	176	138	170	118	139	140	210	175	155	73	155	160	24	43	72	47	52	61	45	93	51	51	45	51	36	42	45	72	44	31	66	12	37	57	75	78
LOC115875796	932	1108	886	1474	1651	1233	1873	1529	2038	1397	1917	2041	1396	1023	1400	1239	952	1049	1252	1204	1135	1217	1227	1230	1123	1236	1101	1476	1147	1180	1484	1054	1242	1002	930	1270
LOC115875797	1946	1932	1473	1688	1629	1316	1924	2301	1880	1660	1921	1841	1442	1276	1650	1572	1339	1302	1708	1521	1358	1679	1769	1501	1571	1665	1568	1941	1648	1447	2082	1353	1471	1667	1629	1848
LOC115875798	3	4	1	0	1	3	3	2	7	4	2	3	1	0	0	9	1	4	1	4	1	2	4	5	3	5	0	3	4	5	5	1	4	3	2	3
LOC115875799	254	319	249	408	425	396	462	398	425	283	331	332	277	266	312	297	326	256	270	283	209	285	306	272	297	283	237	362	293	269	418	252	310	252	275	286
LOC115875800	84	68	35	69	54	60	1420	1367	1513	258	553	512	21	7	9	26	21	9	54	65	45	96	47	28	44	55	49	39	64	72	75	50	57	65	78	85
LOC115875801	40	24	6	7	33	2	238	38	117	136	133	39	40	30	33	24	15	32	14	7	11	23	5	16	8	8	8	10	5	16	11	11	26	16	9	14
LOC115875802	1	2	1	3	2	2	6	6	5	5	11	6	8	5	2	4	1	0	0	0	3	3	1	3	4	1	4	0	1	2	2	0	4	1	1	1
LOC115875803	14	9	3	5	3	9	8	7	4	9	5	7	9	11	11	12	7	10	7	10	21	4	15	10	21	10	12	23	11	21	26	10	12	8	13	26
LOC115875804	0	1	0	2	0	1	1	2	5	3	0	0	0	3	1	0	0	1	1	0	0	0	2	0	3	0	3	0	0	0	0	0	0	2	1	5
LOC115875805	0	2	2	17	25	12	10	43	29	24	12	26	244	198	204	218	170	239	238	228	246	81	85	152	40	37	52	38	32	28	34	4	26	21	13	16
LOC115875806	13	6	0	57	4	8	15	11	29	2	0	3	154	99	140	163	95	110	52	110	104	26	65	23	20	59	23	52	34	56	79	27	33	50	40	60
LOC115875807	1	5	0	2	3	1	2	0	5	1	0	0	0	0	0	0	0	0	0	2	2	3	0	0	0	0	0	0	0	0	0	0	1	1	0	1
LOC115875808	0	0	0	0	0	0	0	0	0	0	0	1	4	0	1	1	0	0	0	0	0	0	0	0	1	0	0	0	2	0	0	0	0	0	1	0
LOC115875809	4336	4466	3962	4915	4587	3619	4307	3385	3989	2271	2422	2415	2787	2114	2761	2567	2149	2232	2198	1945	1625	2084	1982	1931	1734	1627	1460	2001	1654	1420	2200	1476	1444	1621	1464	1711
LOC115875810	1	0	0	0	0	0	3	0	1	0	0	0	1	0	0	0	0	2	0	0	0	0	0	0	0	0	0	0	0	0	0	1	1	0	0	0
LOC115875811	0	0	0	0	0	0	0	0	0	1	0	0	0	0	0	0	0	0	0	0	0	0	0	0	0	0	0	0	0	0	0	0	0	0	0	0
LOC115875812	2120	1456	837	1688	2126	1468	8692	8025	8770	7008	8530	9452	3001	3753	3843	2871	2300	2871	2307	2148	1768	2995	3027	2738	2943	3424	3038	3374	3187	3393	3873	3034	3425	3147	3046	3942
LOC115875813	845	913	780	932	944	770	1214	1154	1245	841	970	943	744	599	670	613	578	614	564	597	549	535	594	608	612	693	535	644	644	598	677	487	556	498	501	615
LOC115875814	7	9	2	14	16	6	33	38	39	45	32	57	9	20	20	29	7	10	12	18	10	11	12	9	10	11	14	7	15	11	15	5	11	9	11	20
LOC115875815	963	943	751	1390	1507	972	1987	1567	2461	1395	1633	1665	1709	1415	1717	1632	1219	1562	1601	1544	1244	1606	1531	1590	1483	1703	1408	1671	1564	1466	2004	1406	1477	1362	1436	1539
LOC115875816	936	966	708	1176	1229	952	2291	2164	2295	1618	2109	1889	741	691	882	720	604	568	549	494	413	592	497	570	472	431	421	614	496	546	608	430	544	519	492	588
LOC115875817	1464	1483	1422	2232	2188	1965	2200	1773	2354	1627	1972	2052	2104	1641	2013	1867	1933	1874	2609	2842	2495	2592	2774	2359	3094	3115	2663	3595	3504	3020	4053	2800	2959	2456	2397	2969
LOC115875818	401	375	226	438	471	317	421	442	463	373	419	385	268	293	293	284	323	262	243	221	249	245	224	310	315	295	264	311	255	262	255	191	308	237	199	218
LOC115875819	4755	4740	4273	6207	6017	5370	4922	4126	4553	3203	4169	4228	5277	4223	5112	4984	4129	4779	4882	4731	3967	4672	5003	4168	4465	5031	4335	5709	4738	4503	6574	4158	4275	3816	4102	4766
LOC115875820	133	101	102	113	130	104	101	94	122	74	78	107	80	90	96	105	93	106	150	147	107	112	127	164	147	131	134	175	127	132	170	185	175	143	189	210
LOC115875821	8484	9702	7531	8495	8788	8131	9700	10324	10137	7541	8598	8786	5975	5795	6454	5526	5034	5431	4526	4548	3910	4376	4399	4558	4454	4765	4281	4763	4191	4219	5297	4023	4229	3617	3838	4430
LOC115875822	0	1	0	5	0	0	0	0	2	0	0	1	0	0	0	0	1	0	1	0	0	0	0	0	1	1	1	0	0	1	0	0	0	0	0	0
LOC115875823	3562	3993	2879	4064	4090	3230	3117	2546	2770	1810	2108	2266	3147	2673	3017	2522	1949	2192	1977	1900	1688	2025	1933	1707	1736	1952	1635	2109	1839	1762	2439	1561	1606	1554	1634	1940
LOC115875824	4534	4862	3796	4482	4699	3346	5518	6956	6328	4492	5880	5300	5374	4371	5331	4937	4414	4920	5062	4666	4328	5655	5480	5049	5134	5888	5226	6236	5577	5580	7466	4997	5156	4516	4582	5365
LOC115875825	18789	20110	16216	19188	21049	15894	24918	22385	26814	16927	19532	20062	15344	12603	14932	14002	12019	13502	12834	12054	10557	12862	12500	11899	12020	13116	11830	13352	12053	11216	15484	10581	10905	10433	10153	12192
LOC115875826	2981	2927	2242	3535	3218	2632	5143	5298	5870	3797	4080	3983	2501	1944	2336	2321	1872	1879	2004	1781	1593	1788	1737	1631	1615	1814	1582	1982	1811	1664	2082	1470	1585	1457	1392	1653
LOC115875827	9827	10759	8945	8982	10005	7678	4745	5214	5856	2462	2882	2916	2793	2250	2563	2941	2307	2536	2262	2010	1597	1965	1860	1728	1723	1615	1465	1893	1617	1530	2062	1496	1549	1601	1662	1972
LOC115875828	15	19	17	9	7	10	8	10	10	13	11	3	10	20	9	14	3	16	1	8	5	7	5	7	6	8	7	5	0	8	6	2	0	6	3	6
LOC115875829	584	602	558	715	706	582	369	327	340	192	243	215	336	289	387	287	356	434	223	298	276	200	373	259	288	244	191	292	219	203	322	239	233	232	238	230
LOC115875830	23	9	4	582	45	7	12	56	9	7	9	2	10	2	0	2	0	0	0	0	1	1	1	2	4	3	0	0	0	4	2	1	2	0	1	3
LOC115875831	247	196	178	196	193	238	294	209	319	296	365	325	291	315	273	141	185	165	93	232	123	152	244	179	184	253	211	184	141	231	234	189	161	145	142	178
LOC115875832	4612	4851	3285	3613	3728	3203	2762	2848	2909	1839	2357	2256	2093	1760	1853	1995	1831	1880	2460	2332	2092	2454	2510	2321	2467	2587	2309	2914	2650	2625	3506	2213	2470	2155	2218	2498
LOC115875833	727	883	720	875	794	618	695	707	669	426	441	448	534	400	466	524	449	428	451	387	338	385	411	405	354	415	349	455	393	367	522	340	370	284	365	360
LOC115875834	113	107	79	86	145	98	101	141	92	84	101	109	43	43	52	43	49	46	45	60	28	36	57	41	36	57	41	48	54	39	45	31	32	36	25	43
LOC115875835	926	887	695	1089	1102	893	1754	1520	1668	1337	1650	1596	887	729	972	839	662	679	664	684	580	575	577	600	638	664	561	742	590	533	749	539	606	543	488	666
LOC115875836	713	701	645	1158	1126	921	1139	770	945	643	535	668	751	811	979	701	796	907	605	837	641	582	943	666	695	702	634	764	646	527	992	522	491	537	517	470
LOC115875837	1157	1087	955	1260	1244	1123	1266	1323	1473	1007	1278	1321	1340	1332	1527	1349	1231	1177	1319	1385	1146	1038	1367	1212	1225	1421	1128	1594	1449	1176	1869	1151	1310	1079	1126	1260
LOC115875838	2105	2426	2119	3339	3278	3210	3150	2993	3496	2046	2878	2931	2528	2444	2813	2506	1981	2111	2504	2447	2172	2395	2365	2119	1993	2186	1930	2074	1866	1947	2166	1533	1914	1335	1304	1738
LOC115875839	861	998	818	1349	1476	1150	2180	1767	2148	1338	1652	1566	772	614	766	724	628	669	690	715	608	619	600	600	588	658	528	588	553	554	694	503	497	429	426	469
LOC115875840	894	855	756	1590	1811	1363	1722	1289	1951	1515	2073	2149	2486	1945	2717	3823	3666	4238	9920	10528	10644	10040	9457	9625	9639	11604	10011	13184	11486	10114	15462	9591	10727	7773	7761	9208
LOC115875841	1156	1195	1067	1576	1395	1259	1220	1011	1200	811	782	976	1316	1339	1495	1049	1249	1325	1099	1286	989	799	1415	1186	949	1056	865	1336	1065	945	1450	923	871	814	904	873
LOC115875842	6572	7670	5966	5204	5477	4802	4332	3782	4309	2574	2945	2957	2416	1998	2326	2193	1870	1991	1832	1741	1521	1601	1407	1327	1480	1382	1242	1573	1426	1283	1702	1182	1275	1193	1104	1349
LOC115875843	60	88	51	89	64	70	61	84	103	56	54	70	48	32	39	43	39	55	34	43	27	34	41	43	22	35	40	31	40	38	39	39	36	35	29	41
LOC115875844	953	1182	878	1291	1204	1007	1018	941	1092	854	1155	1033	1605	1280	1583	1472	1127	987	1062	963	808	1083	924	955	962	1012	964	1289	1092	1181	1374	920	989	945	1079	1180
LOC115875845	3343	3615	2971	3419	3376	2683	2986	3044	3198	2001	2336	2318	1941	1585	1861	1744	1435	1581	1557	1492	1308	1461	1458	1453	1209	1274	1096	1453	1223	1217	1512	1027	1120	1058	1102	1274
LOC115875846	5494	5776	4636	6449	6721	5000	6958	7097	7141	4605	5453	5423	4367	3671	4370	3951	3536	3747	3625	3620	2905	3551	3533	3441	3163	3823	3347	3782	3442	3399	4156	2993	3185	2851	2997	3504
LOC115875847	1186	1324	1129	1442	1399	1235	912	659	659	481	555	658	746	610	805	659	731	841	593	815	664	475	726	568	521	408	425	686	500	432	538	412	374	412	416	409
LOC115875848	1970	2000	1708	1505	1683	1688	1444	1420	1881	1648	2252	2375	1807	1422	1657	1592	1390	1432	1238	1298	1081	669	825	681	648	466	394	519	472	344	441	392	307	428	286	416
LOC115875849	5	1	2	1	6	6	4	3	10	5	3	6	3	4	8	1	2	0	3	8	2	0	0	2	4	1	0	0	2	0	0	0	1	1	3	0
LOC115875850	160	84	129	98	164	172	288	131	230	233	191	108	89	48	88	68	53	51	41	49	32	23	42	27	38	37	26	58	48	33	41	47	36	71	49	86
LOC115875851	234	351	281	324	417	314	554	515	544	320	386	364	256	211	242	260	160	219	227	240	130	247	222	155	182	224	214	175	213	155	325	187	190	152	211	262
LOC115875852	48	30	34	109	133	99	802	944	1013	887	655	1035	37	34	56	24	16	29	16	5	6	4	7	8	5	8	4	17	8	8	9	8	6	10	2	6
LOC115875853	5	11	2	7	28	11	21	9	10	5	6	9	0	2	0	2	1	0	1	4	1	2	5	1	6	3	2	3	2	2	4	0	3	2	3	8
LOC115875854	353	332	293	427	413	321	401	353	392	268	287	283	206	144	169	216	157	148	208	196	145	148	193	190	173	161	158	220	172	147	205	147	142	144	156	156
LOC115875855	5	14	15	21	14	10	16	9	13	3	5	10	7	10	6	16	12	8	14	6	2	11	10	4	7	5	12	6	9	12	14	6	18	10	4	19
LOC115875856	467	454	335	546	672	468	446	480	506	417	605	499	1120	913	1155	885	814	748	1235	1062	1013	1261	1088	1059	1114	1309	1242	1701	1403	1439	1834	1402	1320	1097	1232	1443
LOC115875857	2010	2227	1863	3096	2927	2608	1829	1526	2191	1581	2072	2379	3608	3814	5473	3923	3398	2818	3653	3898	3404	3872	3492	2482	2994	3065	2631	3456	3243	3184	4003	3085	3230	3412	3493	4102
LOC115875858	90	42	30	61	165	37	8	36	396	107	151	231	370	185	311	757	685	765	4233	3957	3062	4616	4512	3864	4871	6140	5188	7936	7022	5980	9681	5765	6948	4634	4438	6162
LOC115875859	0	0	0	0	0	0	0	0	0	0	0	1	1	4	0	19	9	24	21	42	34	37	42	31	100	54	69	59	27	31	31	60	64	33	10	41
LOC115875860	54	18	1	7	30	5	155	17	87	112	78	24	26	28	12	19	44	34	64	62	36	69	78	46	76	72	59	71	79	80	110	81	51	92	41	103
LOC115875861	321	211	159	154	171	118	160	186	236	1098	1571	2068	10618	8444	11327	8612	9938	10269	6822	7588	5452	6058	6517	5582	7826	8786	7798	11429	9212	8475	14589	8277	8371	8108	6891	8879
LOC115875862	1068	1270	1013	1376	1338	1184	1214	1114	1220	841	1050	1042	611	461	551	512	471	488	511	473	433	433	388	381	371	446	360	483	344	335	503	344	315	305	312	373
LOC115875863	164	218	147	271	292	214	387	335	406	385	485	461	239	166	241	191	167	157	276	258	209	225	221	214	263	297	232	290	251	223	354	196	270	246	200	287
LOC115875864	79	68	66	127	121	98	98	97	109	76	92	104	88	71	90	85	75	53	56	64	54	70	60	49	65	47	62	83	47	51	71	55	41	60	53	64
LOC115875865	12	30	18	16	32	19	34	17	26	25	44	31	34	11	13	19	17	17	17	23	13	20	11	21	24	14	23	17	7	19	27	19	24	16	18	25
LOC115875866	0	1	3	8	3	3	3	2	9	5	5	7	8	2	10	2	6	6	3	3	7	2	7	4	8	1	5	10	3	3	2	0	11	5	4	2
LOC115875867	2014	2260	1793	2493	2577	2166	1767	1426	1808	1072	1368	1311	1485	1150	1416	1344	1119	1207	1145	1236	1012	1057	1193	1131	1020	1062	872	1144	922	875	1224	784	796	792	725	917
LOC115875868	371	397	383	582	569	456	509	391	523	392	496	413	290	301	390	272	282	290	239	351	283	244	318	266	258	275	231	238	206	265	254	213	216	192	190	255
LOC115875869	1911	2369	1678	2247	2380	1977	2009	2141	2498	1827	2446	2207	1677	1286	1668	1473	1377	1388	1489	1274	1144	1651	1524	1559	1246	1447	1437	1376	1490	1302	1676	1136	1190	898	1030	1229
LOC115875870	385	392	367	461	444	346	427	389	390	266	262	297	274	288	307	285	263	237	244	284	204	241	274	272	222	260	232	324	254	238	363	209	232	214	201	258
LOC115875871	1488	1603	1388	1876	1883	1571	2267	1856	2211	1327	1560	1450	905	713	881	860	656	713	822	600	634	674	646	605	558	541	426	565	438	418	651	368	391	447	342	482
LOC115875872	48	37	59	40	68	50	52	25	65	41	73	46	57	38	49	24	27	35	30	37	21	29	28	21	26	23	22	30	37	21	35	21	22	16	35	24
LOC115875873	54	84	56	21	32	23	120	64	139	209	196	206	53	54	55	33	48	29	6	15	12	7	9	3	7	3	5	3	1	4	4	1	2	7	1	3
LOC115875874	12622	11851	9879	16174	16364	13854	9923	9207	9858	7098	9389	9713	7576	5602	6807	6966	5613	6896	6651	6005	4933	6585	6264	6178	5360	5979	5469	6302	5697	5709	7224	4754	5085	4534	4389	5528
LOC115875875	127	147	121	182	183	134	218	235	204	147	168	122	76	61	111	71	81	87	76	92	71	73	77	76	88	79	52	76	76	81	107	69	77	60	72	76
LOC115875876	9613	10415	8588	13251	11792	10969	11168	9358	10614	5663	6362	7383	10925	10646	13211	10421	10996	12852	8701	12160	9878	8713	12845	10334	9870	10827	8756	12079	10159	9619	14020	9284	9227	8644	8733	8914
LOC115875877	488	533	423	528	532	385	455	610	565	338	336	347	256	235	267	276	209	186	192	169	179	230	193	164	188	208	157	182	184	194	216	203	199	190	188	220
LOC115875878	1050	698	459	485	990	494	4666	1923	3261	2177	2463	1459	361	278	319	339	339	349	333	517	324	259	352	380	294	298	265	254	226	285	367	246	228	192	288	253
LOC115875879	4	10	8	6	5	6	7	7	13	2	5	5	5	10	13	4	7	4	6	6	4	6	3	11	6	7	7	8	5	6	6	8	4	2	7	3
LOC115875880	46	35	22	60	84	52	23	6	14	14	7	14	26	8	39	16	23	25	11	11	9	12	6	5	0	13	3	7	3	3	0	1	2	1	0	2
LOC115875881	78	67	57	64	93	62	178	344	228	432	987	684	266	157	378	380	249	346	714	565	432	820	640	790	1591	887	827	1840	2310	2007	542	2817	2347	1346	1194	2356
LOC115875882	259	255	257	320	750	231	177	191	200	288	904	928	1903	1889	3459	2792	3587	3952	4143	4632	3914	5339	4704	4882	6213	7226	7660	10921	9938	10003	13580	9790	9716	9657	11125	11179
LOC115875883	0	0	0	1	0	0	0	0	0	0	0	0	0	0	0	0	0	0	0	0	0	0	0	0	0	0	0	0	0	0	0	0	0	0	0	0
LOC115875884	4	5	1	16	12	15	47	43	51	4	31	31	59	59	123	327	250	202	1383	1915	1066	1179	941	699	1080	1059	866	1725	1084	1198	1343	1305	1081	1005	1172	1310
LOC115875885	1283	569	697	331	405	145	1	3	11	25	56	20	3632	2228	3602	7480	6843	7141	27914	41755	37946	25112	28524	32729	21723	35650	29898	41436	38139	32738	49751	30650	33754	21211	25242	23055
LOC115875886	14822	9919	7671	7078	9898	2166	35	347	3312	5415	7423	9806	155898	121786	167263	132585	139514	175098	162363	211920	208396	157997	170143	173415	152468	178737	149149	207434	176784	180888	256334	162000	162326	148093	155541	157549
LOC115875887	0	0	0	0	0	0	0	0	0	0	0	0	0	0	0	0	0	0	0	0	0	0	0	0	0	0	0	0	0	0	0	0	1	0	0	0
LOC115875888	1473	1600	1498	2244	2039	1822	1622	1393	1933	1101	1321	1397	1410	1108	1298	1258	1093	1122	1337	1280	1198	1260	1383	1209	1168	1192	1027	1510	1240	1005	1704	1062	1147	891	951	1160
LOC115875889	2449	3328	2387	4081	4288	3558	3769	3403	3903	2577	3340	3119	3153	2610	3357	2677	2786	2582	2565	3020	2340	2102	2860	2687	2192	2247	1787	2489	1882	1780	2233	1567	1754	1585	1600	1947
LOC115875890	1200	1520	1041	1897	2766	2065	4307	2865	4488	2187	2487	2282	1569	1451	1528	1608	1369	1421	1656	1458	1338	1751	1663	1503	1727	1861	1581	2327	2257	1986	2630	2011	2045	2107	1762	2132
LOC115875891	55	31	10	76	49	68	644	661	796	370	299	404	50	50	38	28	26	27	17	20	13	4	9	12	9	10	15	23	18	10	16	23	15	11	15	6
LOC115875892	15	11	3	11	5	12	14	8	11	9	17	8	13	4	1	7	14	8	5	4	18	7	10	8	3	12	10	10	13	8	7	4	7	7	5	11
LOC115875893	169	200	126	210	242	186	334	246	304	297	388	316	253	216	254	236	229	199	248	215	231	237	308	264	290	281	216	295	243	261	344	219	183	191	240	213
LOC115875894	3	8	16	14	2	25	68	97	63	34	49	66	94	57	69	64	61	45	31	23	40	22	20	18	27	22	16	31	27	32	35	18	27	26	16	31
LOC115875895	0	0	0	0	0	0	0	0	0	0	0	2	0	0	0	0	0	0	0	0	0	0	0	0	0	0	0	0	0	0	0	0	0	0	0	0
LOC115875896	7	6	12	3	4	3	2	3	2	1	3	6	8	2	18	1	4	12	4	11	4	1	5	1	0	1	0	4	1	1	4	3	1	6	1	4
LOC115875897	13606	14734	11117	12047	11938	10357	8796	9517	9833	6129	6968	6815	9531	8282	9101	9315	7517	7686	7494	7374	6228	6866	7082	6612	6382	6696	5948	7789	7193	6898	8676	6079	6591	6018	6309	7277
LOC115875898	415	147	60	245	192	140	12	17	433	3584	8761	6971	22712	19460	24043	21638	22223	24626	31461	31079	44332	28527	30973	29810	22599	31758	28631	25759	26482	29208	34085	20469	21788	24760	22886	19720
LOC115875899	367	377	285	201	110	170	93	124	220	126	76	101	381	464	518	281	243	202	128	88	88	108	75	61	78	100	92	122	97	105	134	79	136	105	57	121
LOC115875900	715	763	647	728	749	564	796	997	944	634	730	746	493	385	435	453	424	509	532	437	434	504	485	423	415	463	421	410	372	413	526	416	389	385	370	467
LOC115875901	44	42	32	28	33	27	83	64	88	64	78	71	51	46	53	46	46	44	24	43	22	18	28	22	39	37	18	37	40	32	40	44	35	50	32	33
LOC115875902	43	3	5	5	9	7	12497	12319	11567	4336	11510	2817	5	6	4	6	0	8	3	1	4	1	1	1	3	2	3	0	1	0	1	3	0	6	4	1
LOC115875903	5570	6072	5065	6177	6357	5118	5111	5625	5752	3710	4674	4630	5262	4014	4818	4568	3746	3664	3883	3428	3012	3792	3416	3439	3168	3359	3369	3550	3346	3458	4137	2855	3321	2823	3139	3735
LOC115875904	5645	6451	4987	8525	8295	7166	7756	6660	6962	4467	5338	5547	7606	7055	8480	6620	6410	6782	5397	5877	4840	4883	5697	4868	5007	5099	4543	6221	5069	4954	6678	4267	4556	4172	3806	4507
LOC115875905	3445	4014	3123	3999	4296	3651	2819	3456	3626	2789	4115	4160	5552	4220	4704	4803	3752	3956	5278	4528	4495	4796	4339	4129	4603	5160	4793	5829	5670	4816	6709	4730	5042	4521	4678	5659
LOC115875906	23876	23911	20055	29817	26511	23095	24138	19572	20942	11366	11929	14198	20441	17982	22510	20058	20942	24153	19785	23645	20257	19097	26329	20120	23256	24058	20333	27424	22811	20999	31587	20390	19728	18148	18789	19562
LOC115875907	1057	1265	963	1511	1600	1356	1683	1672	2124	1510	2188	2311	2389	1785	2255	2201	1709	1780	2105	1973	1532	2043	1900	1841	1792	2040	1649	2095	1896	1818	2216	1587	1732	1430	1478	1819
LOC115875908	2962	3273	2718	3545	3544	2858	3934	3480	3987	2536	2648	2603	3146	2541	3262	3034	2778	3140	2729	3061	2627	3034	3266	2884	2609	2730	2797	3152	3130	3194	3756	2731	2949	2292	2463	2862
LOC115875909	2867	3070	2607	3410	3690	2868	3433	3162	3143	1873	2093	2079	1559	1216	1325	1405	1170	1220	1302	1139	1009	1247	1173	1172	1021	1004	952	1194	991	996	1377	896	970	937	913	1221
LOC115875910	3636	3612	3219	3782	3203	2050	3595	2774	3248	2483	2376	2080	1694	1083	1254	1674	1030	1119	1604	1365	1119	1512	1476	1276	1350	1108	1056	1420	1013	889	1727	908	869	1303	936	1210
LOC115875911	1824	2424	1869	2711	2394	2119	1063	1013	1263	817	1086	1087	1265	801	987	1072	1015	1078	975	876	822	752	688	764	618	652	562	632	630	614	701	531	552	509	417	601
LOC115875912	832	799	722	960	1026	795	1420	1155	1414	908	1150	974	860	625	739	786	653	547	720	693	524	690	746	654	650	744	664	831	717	692	920	655	688	700	609	792
LOC115875913	734	662	654	998	897	794	937	1026	1048	745	882	849	822	598	827	810	677	792	901	913	683	759	773	790	715	764	655	908	787	747	1031	653	749	667	682	803
LOC115875914	3594	3607	3281	4660	4429	3685	3867	3037	3895	2615	3072	3077	2938	2383	2868	2678	2106	2114	2374	2214	1830	1868	1997	1937	1919	1914	1538	2128	1705	1470	2276	1437	1576	1671	1481	1795
LOC115875915	2637	2717	2197	3160	2800	2617	2197	1864	2465	1664	2248	2501	4225	3033	4155	3967	3366	3742	3579	3846	3158	3239	3656	2889	3303	3629	3083	4317	3862	3381	5485	3449	3110	3063	3133	3820
LOC115875916	3021	3077	2614	3769	3874	3120	4512	4050	4682	3043	3708	3796	3143	2574	2999	2850	2280	2470	2510	2482	2089	2554	2506	2419	2299	2746	2297	2866	2432	2265	3213	2158	2405	2196	2070	2661
LOC115875917	510	378	224	139	339	110	1424	480	1019	998	1248	841	513	408	446	402	284	397	273	302	297	315	293	292	299	321	284	342	348	344	465	354	328	388	342	374
LOC115875918	457	267	237	576	886	210	102	90	399	266	425	540	523	353	511	1080	999	1124	2976	3261	2902	4506	5063	4072	5194	6822	5423	8979	8269	6103	11475	6382	7486	6578	6703	7371
LOC115875919	10804	11285	9297	9678	8934	7971	5086	5288	5417	2706	3364	3022	2380	1863	2306	2627	2421	2315	2697	2749	2306	2810	2762	2760	2556	2695	2545	3244	2832	2909	3656	2543	2634	2462	2373	2743
LOC115875920	734	751	738	929	971	836	1149	923	1090	705	717	848	551	444	624	511	522	570	410	394	359	350	434	313	361	384	326	378	313	337	432	320	299	309	282	406
LOC115875921	59	83	62	48	84	52	93	90	131	58	116	110	240	187	396	452	461	447	988	1075	792	1025	957	942	1220	804	839	1583	1222	1424	873	1302	922	1002	1265	1627
LOC115875922	1251	1653	1343	1462	1294	1299	434	421	563	169	173	156	276	167	226	269	187	167	160	160	148	91	113	79	75	64	66	88	53	67	91	65	66	73	64	68
LOC115875923	520	647	452	576	631	543	773	644	755	457	740	695	832	494	696	791	661	613	718	631	610	763	674	648	649	755	697	794	669	747	979	673	680	571	665	801
LOC115875924	3075	3416	2927	4394	4533	3846	4272	3752	4374	2802	3175	3312	3612	3094	3869	3397	2913	3247	2821	2807	2207	2695	2841	2515	2510	2667	2208	2962	2434	2308	3142	2222	2196	2084	1922	2267
LOC115875925	47	31	30	40	69	61	85	104	72	18	38	13	10	21	15	18	11	20	16	13	19	12	10	15	7	9	10	9	10	9	21	14	14	18	16	22
LOC115875926	13	19	9	34	26	12	30	14	32	18	22	18	35	32	32	28	21	10	3	18	15	9	17	6	13	12	10	11	10	7	12	15	6	5	5	16
LOC115875927	221	238	188	332	334	274	501	395	651	413	627	545	542	405	444	458	362	303	422	363	358	373	303	337	361	381	307	391	339	329	421	315	300	302	354	417
LOC115875928	466	480	452	653	623	632	651	458	543	322	366	400	383	336	413	369	326	348	322	345	306	326	332	295	302	292	272	291	274	273	357	268	247	220	220	263
LOC115875929	23	9	7	4	5	11	3	2	2	19	12	11	20	5	24	4	14	17	10	11	7	4	5	11	2	8	2	2	4	2	5	4	1	2	1	2
LOC115875930	159	192	162	475	651	432	381	522	541	733	1004	1220	425	275	321	483	424	471	452	445	337	833	515	971	834	754	892	1636	1028	1173	1464	881	1409	1049	1018	1210
LOC115875931	85	51	38	8	17	12	104	214	351	375	560	476	77	45	70	91	80	54	35	44	41	38	46	54	62	25	48	73	67	36	84	50	48	53	65	87
LOC115875932	10	1	3	10	16	8	5	17	13	19	20	12	5	3	6	5	6	5	7	2	3	3	6	8	6	6	7	16	8	11	5	5	17	9	5	3
LOC115875933	2974	3878	2839	4142	4524	3026	2570	2538	2601	1290	1551	1456	1453	1072	1420	1379	1219	1279	1259	1189	1194	1073	1239	1088	948	1058	1047	987	961	883	1143	906	834	773	767	975
LOC115875934	1896	1920	1697	1505	1537	1176	1314	1527	1287	890	1104	1167	2247	1976	2613	2077	2256	2543	2232	3344	2252	2095	3344	2824	2714	2550	2632	3093	2792	2476	3862	2679	2541	2381	2541	2657
LOC115875935	5716	6062	5241	7657	7798	6352	8745	6400	8635	5408	6753	6778	5803	4699	5516	5551	4374	4854	5408	4924	4334	5343	5137	4739	4920	5251	4407	5719	4949	4475	6550	4320	4566	4015	4157	4641
LOC115875936	1118	1125	987	1506	1536	1201	2196	2085	2366	1411	1974	1841	933	702	848	928	752	753	826	724	599	857	771	758	657	835	648	726	725	717	781	648	650	598	670	787
LOC115875937	1230	1482	1010	1006	1026	733	921	923	909	594	730	675	576	392	454	524	405	510	468	390	397	407	436	369	400	465	334	453	419	350	578	380	399	450	504	510
LOC115875938	1207	1342	1081	1791	1710	1491	1948	1631	2275	1425	1756	1869	1772	1637	1901	1679	1487	1324	1470	1435	1227	1540	1422	1532	1332	1497	1334	1586	1357	1324	1748	1198	1349	1094	1132	1352
LOC115875939	871	880	759	1210	1265	1007	1745	1509	1752	1273	1733	1644	1472	1172	1568	1173	1009	1090	1180	1160	957	1186	1221	1082	1159	1364	1037	1342	1157	1088	1589	955	1077	919	888	1203
LOC115875940	1074	1162	950	1077	1082	942	1124	1117	1182	846	933	928	1476	1142	1504	1341	1313	1459	906	901	858	915	978	1025	1134	1104	1020	1361	1087	1133	1595	1003	1006	980	1029	1130
LOC115875941	1893	844	668	480	992	218	26	23	233	326	584	557	16765	13236	17920	15348	16986	19318	15773	19770	16946	15711	18871	15799	20329	22623	17890	30385	24984	22935	34607	22860	22057	20993	20532	23434
LOC115875942	496	513	437	403	364	323	551	472	530	306	329	325	339	274	324	238	219	203	222	203	170	220	217	211	205	227	206	232	190	190	300	169	192	176	201	211
LOC115875943	43	53	49	46	46	36	31	35	33	53	64	57	14	38	25	34	42	41	26	31	37	45	18	17	49	55	37	67	58	35	63	54	41	45	47	93
LOC115875944	943	1172	815	1250	1375	969	1452	1408	1548	1078	1322	1233	924	670	822	938	733	836	843	756	698	924	830	745	793	847	774	936	829	810	1038	762	791	732	795	934
LOC115875945	932	1013	793	1252	1464	992	1566	1287	1330	867	1267	1194	1563	1121	1586	1210	880	1069	964	828	783	1070	916	771	883	941	983	1051	969	961	1302	887	966	754	817	1003
LOC115875946	57	59	52	72	66	72	49	37	36	30	32	51	67	44	59	58	46	66	71	64	63	54	71	57	55	91	58	83	54	47	77	68	48	53	31	47
LOC115875947	60	15	10	157	167	117	2296	2338	1858	1127	1359	1080	54	41	38	56	49	31	42	27	33	39	21	27	28	30	37	57	37	26	58	32	38	48	42	41
LOC115875948	801	405	241	218	965	230	4017	1226	2539	2187	2727	1573	1228	862	1245	1114	1090	1101	1045	1273	967	1009	915	1101	1394	1296	1191	1893	1421	1601	2159	1761	1876	1668	1854	1814
LOC115875949	300	281	133	62	149	62	741	123	396	323	306	138	36	34	38	37	33	19	22	23	21	30	31	47	35	31	32	38	40	37	48	25	55	36	35	34
LOC115875950	9	4	5	3	9	1	28	12	26	5	8	8	2	2	4	0	4	1	1	1	0	0	0	2	0	1	1	1	0	0	1	1	4	6	4	3
LOC115875951	77	88	101	88	91	115	79	74	114	29	49	64	69	57	78	51	75	64	26	40	38	42	35	56	52	68	35	74	38	53	51	41	34	25	58	39
LOC115875952	34	48	40	44	41	48	14	24	50	49	87	71	17	35	23	53	46	53	21	34	18	38	29	43	26	18	25	46	59	50	33	26	40	42	40	42
LOC115875953	913	915	801	1230	1190	1017	1114	870	1226	717	630	693	723	647	843	679	672	729	611	816	535	599	741	655	550	490	493	587	517	502	747	482	476	472	475	413
LOC115875954	2885	3595	2735	2551	2345	1812	2192	2695	2190	1830	2732	2686	5540	4166	5953	4781	4093	3820	3770	3431	3090	3574	3407	3307	3875	3772	3682	5253	4151	4689	4960	4667	4146	3860	4643	5667
LOC115875955	2562	3076	2502	2695	2737	2091	3221	2781	3163	1896	2328	2285	1934	1639	1885	1720	1351	1410	1516	1416	1228	1556	1521	1330	1429	1395	1249	1491	1546	1415	1775	1266	1241	1186	1292	1431
LOC115875956	235	155	166	228	177	141	810	801	1050	1984	3139	3217	1799	1235	1331	1362	1085	1389	901	1008	770	938	942	801	1055	814	749	1180	862	720	1289	716	863	892	715	930
LOC115875957	29	25	10	26	14	16	10	4	12	23	28	20	12	18	15	21	11	18	32	17	6	10	7	12	12	10	2	17	18	13	13	21	12	20	12	13
LOC115875958	4781	5539	4617	8151	8385	6637	6346	5665	6819	4528	5893	6089	6467	5048	6375	6130	5293	5272	5609	4721	4694	4914	5027	4895	4363	4872	4289	5142	4525	4241	5529	3556	4176	3592	3357	4195
LOC115875959	1799	1759	1455	2025	1847	1750	2011	1836	2014	1206	1351	1276	1339	1103	1415	1264	1122	1083	1296	1048	928	1289	1414	1357	1145	1364	1088	1206	1125	1003	1171	887	1107	767	750	878
LOC115875960	537	661	568	918	783	722	796	585	751	598	718	845	904	726	898	760	802	882	667	769	701	553	628	608	508	515	475	629	541	549	688	468	445	436	384	444
LOC115875961	1336	1548	1137	1388	1426	1113	1221	1116	1154	686	809	724	1210	849	1040	1230	866	859	972	760	641	929	875	731	865	811	845	997	920	803	1246	806	737	732	809	878
LOC115875962	74	71	71	76	55	65	44	48	54	62	75	64	9	22	21	43	28	30	26	25	28	18	21	27	12	34	24	33	29	34	27	36	25	20	30	27
LOC115875963	699	750	625	1057	932	803	962	858	945	658	823	865	723	583	681	659	654	594	738	768	732	793	833	645	726	753	662	890	774	745	977	710	688	689	685	882
LOC115875964	576	639	602	792	753	604	976	765	899	686	714	792	492	359	452	437	365	338	370	337	339	313	303	302	259	257	238	278	270	247	308	201	264	234	228	262
LOC115875965	8277	9426	7747	9474	9487	8863	9029	9420	11128	9417	11776	12139	20219	16850	20344	19146	18421	19725	19622	20993	16380	17783	20821	19385	20392	20205	17713	24144	22293	20193	27860	19860	21423	18129	19304	22582
LOC115875966	4461	5057	4332	8135	9265	6863	8660	6504	8401	4839	5389	5464	4156	3375	4579	4052	4494	4150	4911	4447	4533	4397	5274	4470	4170	4281	3988	4547	4021	3945	4872	3542	3561	3320	3334	3807
LOC115875967	183	115	78	56	91	53	137	144	194	945	1644	2038	490	308	403	469	490	505	340	358	274	316	328	358	328	456	335	445	391	408	519	474	436	399	513	491
LOC115875968	8	10	1	6	8	9	5	8	7	4	9	6	6	8	7	8	7	10	9	7	2	4	5	0	9	4	6	8	8	1	7	0	6	4	3	9
LOC115875969	605	665	654	863	815	686	784	621	726	467	718	861	613	580	638	573	491	505	649	603	640	623	703	674	679	678	598	706	648	672	811	619	577	543	504	582
LOC115875970	521	739	618	930	878	653	506	470	432	293	333	357	613	557	680	542	473	543	422	504	385	378	524	411	411	404	378	490	385	427	539	385	382	344	340	342
LOC115875971	298	261	163	99	181	175	231	91	134	214	281	274	476	298	431	270	249	249	286	206	158	174	214	173	114	132	120	71	96	71	58	54	51	49	35	37
LOC115875972	34	41	32	25	53	45	80	33	45	16	40	31	18	17	28	25	29	35	23	50	29	26	21	17	13	32	13	28	39	55	81	30	48	36	26	38
LOC115875973	221	75	85	239	216	99	24	44	91	39	58	44	42	56	51	283	282	346	6322	5564	5303	7372	8598	7554	7989	10721	9017	14408	13870	10726	20190	10769	12938	9171	8991	10864
LOC115875974	2715	2853	2081	2586	2559	2117	2478	2915	2905	2199	2449	2576	1430	974	1365	1381	1200	1334	1237	1302	1115	1176	1239	1135	1187	1149	1078	1279	1073	885	1430	902	944	1059	1047	1248
LOC115875975	549	660	455	766	767	525	772	624	892	668	815	782	477	394	481	435	439	345	430	394	345	386	455	433	415	469	363	422	360	327	473	293	308	337	318	393
LOC115875976	110	90	74	74	93	77	187	130	260	84	84	53	24	11	28	21	8	11	17	17	9	21	11	17	17	10	19	12	12	7	13	7	11	17	8	4
LOC115875977	8871	9736	8128	11202	13028	10583	17663	13944	18380	11227	13861	13756	9043	7598	9412	8369	7302	7514	7125	7189	6236	7456	7257	7038	7022	7281	6688	8043	7092	7147	8623	6417	6870	6132	5856	7151
LOC115875978	19	17	23	46	29	48	17	20	11	20	53	41	15	20	15	33	24	45	36	40	29	18	18	26	22	31	28	32	38	54	30	37	30	26	25	31
LOC115875979	451	486	398	831	807	601	939	816	883	662	796	863	576	427	625	490	501	475	587	595	428	536	555	520	576	491	451	671	511	438	663	427	451	496	428	534
LOC115875980	204	215	188	354	289	289	260	189	225	132	155	152	236	168	142	147	120	133	123	142	99	106	117	100	93	131	99	145	94	96	127	91	92	85	90	89
LOC115875981	351	477	369	454	473	457	366	641	440	210	240	221	192	197	246	276	252	186	360	328	177	231	283	256	300	235	200	481	320	411	283	376	415	304	439	469
LOC115875982	16	27	71	25	14	9	54	66	69	99	133	164	269	341	280	119	121	124	18	29	16	38	29	38	47	73	90	87	61	53	66	31	57	72	37	35
LOC115875983	114	41	70	74	126	102	304	179	175	112	194	118	38	75	89	55	35	49	18	9	5	11	26	20	17	22	13	13	13	11	13	10	9	30	17	7
LOC115875984	196	200	132	258	354	273	1983	2188	2275	1583	1696	1772	455	365	464	342	351	345	228	231	214	264	264	234	237	316	241	268	264	258	322	241	303	212	247	278
LOC115875985	3	0	3	0	0	0	2	4	4	1	0	4	2	0	0	3	1	3	1	1	0	0	0	1	3	2	0	3	1	0	1	0	0	1	1	0
LOC115875986	0	0	0	0	0	0	0	0	0	0	0	0	0	0	0	0	0	0	0	0	0	0	0	0	0	0	0	0	0	1	0	0	0	0	0	0
LOC115875987	0	0	0	0	1	0	0	1	0	1	0	0	0	0	0	0	0	0	0	0	0	0	0	0	0	0	0	0	0	0	0	0	0	0	0	0
LOC115875988	1917	2340	1904	2379	2408	2117	2574	2425	2654	1796	1970	2103	1859	1465	1831	1748	1381	1446	1547	1475	1181	1498	1404	1218	1216	1402	1261	1591	1548	1438	1859	1319	1308	1246	1327	1619
LOC115875989	1015	1077	1041	1472	1173	899	984	988	864	756	996	923	877	743	853	859	726	822	772	783	834	723	837	838	744	841	828	852	710	798	947	793	782	699	658	783
LOC115875990	104	22	4	6	231	8	419	43	167	142	144	20	2	2	0	4	3	1	2	1	1	0	0	0	1	2	2	1	0	3	5	1	1	1	2	1
LOC115875991	404	565	468	309	429	536	687	635	585	647	797	940	594	505	571	403	402	525	320	366	264	379	274	333	312	364	260	263	360	325	476	380	248	237	264	356
LOC115875992	520	528	407	654	683	535	681	460	642	162	293	223	195	117	160	172	223	126	175	208	151	129	213	237	191	173	177	200	130	103	170	138	163	138	167	162
LOC115875993	2687	2881	2521	2106	2040	1948	1527	1577	1987	1466	2159	2120	1957	1509	1727	2200	1880	1770	2678	1877	1647	2255	1985	2598	1238	1461	1133	1054	797	983	957	773	931	494	501	634
LOC115875994	1747	1943	1636	510	465	358	73	68	308	106	212	226	850	633	945	1668	1033	1018	2676	2559	2036	3249	3295	2762	3303	3774	3392	4995	4408	4117	5556	3793	4339	4060	4079	4532
LOC115875995	421	373	372	561	528	451	535	361	504	345	504	517	550	503	606	520	432	498	494	542	371	442	524	444	428	490	393	582	460	426	633	406	464	361	380	455
LOC115875996	1262	1521	1393	2803	3678	3016	2424	1949	2734	1345	1597	1791	2355	2165	2726	2161	1853	1970	2800	2470	2221	3177	3120	2946	2514	2615	2461	2342	2159	2093	2416	1828	2065	1430	1461	1801
LOC115875997	48	44	33	45	37	42	63	50	64	59	57	72	36	39	44	49	28	55	42	30	44	33	33	45	37	31	43	42	22	40	52	28	33	40	30	34
LOC115875998	1472	1606	1364	1718	1920	1420	1601	1338	1452	924	936	1013	1187	776	1159	1117	925	1063	1016	961	834	968	1037	805	869	1000	818	964	959	858	1198	786	785	752	793	943
LOC115875999	3	5	3	25	0	2	2	5	2	0	2	8	6	2	3	6	3	1	4	3	3	5	4	5	6	3	7	6	4	0	2	4	6	0	3	4
LOC115876000	65737	78968	66345	68895	59874	56268	20506	21731	23255	16469	24155	23489	44056	33236	36393	34002	27340	32699	21812	21836	20362	17099	17102	17952	15526	13939	13361	18099	13624	13246	15846	11801	13057	13134	11989	15292
LOC115876001	38	35	28	34	30	23	24	51	46	69	130	185	164	128	191	315	220	155	332	278	118	316	244	406	958	542	544	1418	1103	1206	1017	1192	1214	892	1010	1283
LOC115876002	1120	1018	1054	1933	2037	1797	2312	1797	2313	1724	2093	2117	1893	1483	1782	1841	1548	1519	1867	1740	1666	1984	1973	1697	1669	1695	1513	1861	1688	1674	2082	1509	1501	1400	1425	1658
LOC115876003	516	553	454	1265	417	998	3820	2643	2731	2388	3110	2654	960	923	969	760	589	725	470	469	408	319	324	372	348	338	225	439	327	356	395	327	383	294	289	359
LOC115876004	2096	2272	1946	2776	3182	2639	3361	2529	3813	2158	2562	2815	2280	1811	2360	2137	1844	1913	2475	2161	1872	2159	2165	2013	2138	2336	1891	2776	2272	2107	2750	1912	2205	1757	1772	2406
LOC115876005	6	11	5	33	7	76	284	259	284	237	235	194	204	150	200	190	158	151	127	135	138	119	137	107	125	144	96	165	184	144	241	135	123	182	150	163
LOC115876006	53	21	10	30	56	27	136	55	103	64	86	51	24	19	21	51	41	24	11	28	19	25	25	18	33	46	5	29	37	14	49	34	13	48	32	34
LOC115876007	60	34	9	7	36	13	396	67	264	243	245	57	6	8	8	3	4	1	3	0	0	6	2	3	2	0	0	1	3	1	1	0	3	4	2	1
LOC115876008	2478	2430	2042	3638	4137	3012	4934	3825	4893	3036	3710	3589	3158	2429	3137	3103	2610	2677	2913	2668	2373	2747	2959	2547	2651	2705	2402	3155	2560	2406	3516	2151	2265	2327	2250	2718
LOC115876009	6930	7658	6405	9106	10009	7757	6827	6896	6908	3359	3904	3926	3610	3305	3743	3540	3151	3560	3379	3219	3067	3420	3559	3390	2953	3000	2831	2844	2769	2781	2930	2204	2342	1984	2190	2459
LOC115876010	3152	3000	2670	3843	3327	3112	3926	3064	3574	2065	2218	2523	2786	2338	2815	2377	1859	2069	1927	1890	1404	1720	1851	1611	1734	1686	1445	2069	1630	1417	2241	1390	1368	1369	1244	1600
LOC115876011	973	896	863	1314	1118	965	846	863	889	712	716	737	805	665	771	703	597	752	687	607	544	544	699	625	605	608	499	839	555	501	747	536	487	515	555	608
LOC115876012	1952	2017	1894	2002	1606	1512	1405	1191	1512	779	886	1049	1076	828	1073	561	847	883	288	316	278	198	282	274	221	255	211	290	189	179	259	203	216	176	148	177
LOC115876013	372	355	328	490	452	420	429	345	453	252	256	261	369	248	337	320	258	307	278	275	241	277	292	250	264	271	236	293	258	241	320	233	208	208	241	263
LOC115876014	584	541	279	315	356	171	995	1652	2013	673	727	906	572	746	949	911	756	765	759	629	660	956	745	662	854	912	813	1230	1105	1088	960	871	921	1120	777	876
LOC115876015	81	69	42	105	123	80	274	566	407	551	832	716	463	325	424	397	305	352	261	230	216	273	188	199	260	223	233	281	253	219	304	256	297	278	268	307
LOC115876016	7310	8664	6993	7075	6923	6048	2536	2675	2900	1127	1600	1368	1653	1022	1440	2401	2159	2377	3326	2927	2947	3064	2772	2897	2497	2452	2280	2950	2937	2655	3076	2564	2604	2295	2325	2979
LOC115876017	349	485	360	525	646	422	539	498	586	305	376	335	344	210	250	292	248	258	271	214	218	298	250	200	247	215	234	231	250	229	286	179	245	247	190	241
LOC115876018	176	179	144	101	111	85	133	88	75	14	21	14	7	1	2	7	12	13	5	10	15	1	6	14	0	4	4	7	6	0	1	0	4	0	2	0
LOC115876019	12	40	19	12	9	8	17	21	12	5	2	6	3	0	0	1	0	3	0	0	0	0	5	2	1	1	0	4	4	2	4	1	4	3	10	2
LOC115876020	48643	56342	46069	15642	12985	10966	21495	21230	14920	6083	5492	5874	4966	4739	9601	6393	6873	6399	7225	7826	5680	6554	8595	5957	5227	5703	6075	11038	9597	7169	16618	8627	10006	9724	13100	10262
LOC115876021	1021	726	834	1306	907	1048	10891	11957	9240	1546	1232	1500	969	528	1083	759	1122	971	1189	1261	1146	658	1139	1014	609	1091	934	1163	711	996	716	492	752	460	368	470
LOC115876022	164	148	152	151	114	111	161	279	237	90	128	130	250	226	353	367	436	137	60	55	32	64	74	28	38	71	76	44	42	42	87	34	51	27	18	31
LOC115876023	1586	1494	1445	2948	2897	2422	5312	5583	6105	3813	6274	8177	99	74	82	90	80	59	31	59	42	18	17	20	11	14	6	17	12	11	16	4	10	13	9	14
LOC115876024	0	2	4	3	0	2	5	2	0	0	11	13	0	0	0	2	2	0	0	0	0	9	0	0	2	1	0	2	0	1	2	0	0	0	0	1
LOC115876025	10059	10036	8776	15242	14195	10152	11920	9539	9800	4855	5809	5899	4802	3923	5468	4705	4848	4672	4318	4496	3964	3824	5055	4355	3862	3849	3134	4169	3420	3240	4519	2921	2881	3004	2930	3351
LOC115876026	15533	18442	13659	20885	22297	17266	16597	17290	16620	9730	13632	12839	19480	13354	16964	19202	15784	17325	18959	16326	17122	19267	17440	15509	15933	18430	18195	19220	17900	19803	22954	17195	18561	12994	16229	19753
LOC115876027	15736	18035	14755	32354	32802	27819	24754	21952	26460	14206	17236	19101	17438	14534	18273	16395	14858	15241	17114	16605	14133	15304	16618	15929	14752	15264	12850	17217	14001	13412	18020	12171	12875	11683	10716	13156
LOC115876028	10	5	4	14	5	4	22	23	47	12	21	21	9	32	26	23	22	31	12	34	17	34	26	46	34	50	36	38	35	24	26	25	39	33	26	16
LOC115876029	56	56	37	118	144	96	116	151	87	33	35	41	33	32	21	40	20	34	39	25	42	15	23	21	19	11	21	10	15	5	10	13	11	6	35	7
LOC115876030	770	874	888	995	858	772	1151	964	1271	680	755	663	625	468	629	687	495	434	519	431	385	441	441	422	349	428	341	533	394	392	474	419	449	341	371	432
LOC115876031	1842	2097	1711	2677	2615	2137	2436	2313	2723	1692	2099	2073	2003	1356	1603	1796	1465	1518	1842	1624	1418	1752	1527	1497	1497	1528	1354	1725	1469	1390	1995	1345	1376	1307	1311	1594
LOC115876032	328	212	137	204	362	207	1653	2032	1954	1779	2942	2258	1454	1029	1521	1174	1156	1400	1536	1912	1365	1054	800	721	877	906	771	1045	1052	1253	1345	1069	1081	1079	1215	1541
LOC115876033	142	127	125	177	152	140	269	505	516	116	112	121	84	86	108	91	78	99	62	101	59	58	121	76	79	90	58	76	65	47	107	46	54	53	59	63
LOC115876034	1010	1198	858	1263	1293	977	1281	1095	1250	817	1124	943	953	681	902	867	675	713	843	697	679	775	764	724	706	812	687	901	814	777	1027	640	724	670	612	740
LOC115876035	832	1072	792	1167	1040	980	697	533	561	368	409	481	625	444	691	568	482	489	454	423	393	339	453	344	367	369	337	401	308	316	453	267	333	272	271	299
LOC115876036	976	1172	948	1682	1467	1244	1198	1166	989	647	891	858	1397	991	1166	1317	891	940	1205	804	845	1105	1096	857	937	1081	894	1207	1098	1026	1374	971	1002	831	926	1068
LOC115876037	58	34	26	246	69	215	2145	2252	1918	292	243	186	9	3	7	4	2	0	8	0	3	4	2	3	2	13	2	8	5	11	23	8	23	11	5	12
LOC115876038	1489	1574	1219	416	147	328	803	499	328	33	143	105	20	155	391	166	122	15	38	41	32	19	15	26	36	7	24	37	34	30	22	32	19	11	28	21
LOC115876039	3011	3622	2823	3199	2803	1929	2455	1932	2540	2654	4263	3186	865	678	766	706	465	503	396	372	260	417	360	296	291	279	241	338	319	295	393	284	284	268	243	346
LOC115876040	43	37	62	122	76	92	118	114	213	51	33	37	30	11	3	17	11	30	31	8	69	5	53	61	9	54	9	31	20	7	92	31	39	10	5	67
LOC115876041	1	0	1	0	0	0	1	0	3	1	0	0	0	0	0	0	0	0	0	0	0	0	0	0	0	0	0	0	0	0	0	0	0	0	0	1
LOC115876042	51	36	22	383	379	414	3042	2743	2812	2229	1947	3957	88	57	52	49	61	38	20	22	20	24	20	20	18	38	15	21	23	30	31	11	30	17	12	29
LOC115876043	1	1	1	2	0	1	3	1	0	1	0	2	0	0	2	0	0	1	0	0	0	0	0	1	0	0	1	0	1	0	0	0	0	0	1	3
LOC115876044	197	109	51	66	207	60	997	578	908	543	589	471	303	181	200	341	220	210	126	156	122	119	78	91	131	123	138	119	104	118	157	107	104	106	103	145
LOC115876045	648	699	535	793	863	667	721	733	594	417	492	522	501	368	441	455	403	446	410	383	358	386	356	317	343	354	344	356	364	351	432	270	328	285	293	340
LOC115876046	0	0	2	0	1	0	0	0	0	0	1	0	0	0	0	0	0	0	0	0	1	0	1	0	0	0	2	0	0	2	0	0	0	0	0	0
LOC115876047	936	1080	845	862	876	743	1185	1110	1445	982	1111	1093	537	470	517	475	459	400	573	416	413	454	479	433	425	489	441	499	471	427	553	398	413	406	344	509
[truncated: 15,750 more rows]

## Sheet: S3_Sodalis_Dual_Counts
Id	L3_1	L3_2	L3_3	L4_1	L4_2	L4_3	EP_1	EP_2	EP_3	P_1	P_2	P_3	D1_1	D1_2	D1_3	D2_1	D2_2	D2_3	D3_1	D3_2	D3_3	D5_1	D5_2	D5_3	D7_1	D7_2	D7_3	D9_1	D9_2	D9_3
SOPEG_0001	3790	3891	3775	2867	2414	2328	1085	669	823	666	944	903	2647	1857	1937	1759	1868	2157	2034	1649	1832	1438	1597	1361	692	667	578	336	300	362
SOPEG_0002	455	387	436	252	174	161	89	59	73	45	43	46	136	59	79	116	97	130	102	73	72	44	60	55	21	17	17	17	21	25
SOPEG_0003	510	390	378	520	313	351	244	109	138	187	152	198	352	169	207	236	185	223	226	175	214	102	121	223	86	102	98	50	49	45
SOPEG_0004	1432	1358	1096	1214	909	800	449	273	305	309	322	346	587	352	376	357	335	459	386	308	380	239	231	350	170	140	124	115	72	75
SOPEG_0005	626	587	518	570	408	380	195	107	110	176	155	147	380	156	158	212	220	283	257	191	245	152	143	204	97	91	85	60	47	57
SOPEG_0006	912	757	802	752	686	584	263	147	243	154	212	217	505	216	316	345	348	430	399	326	428	280	327	362	150	127	142	87	75	80
SOPEG_0007	754	676	648	684	560	542	187	124	202	132	169	180	493	217	347	356	312	386	428	345	462	192	271	326	124	128	135	64	75	76
SOPEG_0008	3545	3658	3304	3219	2841	2491	1069	693	749	632	904	934	2073	1120	1356	1458	1337	1573	1682	1467	1540	1087	1180	1233	506	457	442	263	198	261
SOPEG_0009	1897	1647	1629	1642	1235	1053	532	304	327	305	316	353	879	479	520	618	534	646	720	562	584	515	494	433	238	151	180	119	75	95
SOPEG_0010	1127	1203	1109	1091	944	874	355	187	302	212	348	350	683	457	468	526	464	622	561	485	513	322	352	409	149	182	144	89	77	120
SOPEG_0011	225	237	219	204	202	131	69	43	29	39	43	56	137	57	113	121	103	165	147	142	153	54	99	120	32	26	41	12	13	23
SOPEG_0012	351	353	326	264	246	236	116	73	81	80	88	89	242	161	198	173	154	189	191	158	190	155	175	148	100	74	73	51	31	42
SOPEG_0016	738	730	764	752	724	593	326	188	288	170	206	218	685	467	550	513	465	594	653	704	808	525	617	701	323	249	237	150	114	153
SOPEG_0017	998	1128	1076	1132	1134	967	467	270	376	280	338	402	959	642	772	755	671	728	923	829	880	687	740	704	363	348	317	146	142	177
SOPEG_0019	656	692	610	719	615	505	383	219	287	266	367	334	526	370	410	387	287	387	419	326	356	357	373	400	213	195	191	108	102	110
SOPEG_0022	27	12	22	5	9	8	4	2	2	3	1	3	4	6	7	4	4	2	10	3	7	5	11	6	0	3	2	5	3	0
SOPEG_0023	133	146	86	114	96	92	41	27	21	29	23	23	65	53	49	33	28	32	35	21	45	21	45	36	6	17	8	8	10	5
SOPEG_0024	3590	3691	3291	3234	3074	2649	1440	772	771	1036	1325	1440	2298	1699	1843	1638	1464	1496	1646	1540	1723	1432	1311	1455	737	715	688	374	333	407
SOPEG_0026	453	461	413	448	411	327	233	136	146	142	210	186	366	250	272	263	216	289	271	222	278	238	252	273	146	118	106	69	51	68
SOPEG_0028	357	321	310	262	240	178	105	65	73	70	77	86	211	144	146	184	141	146	181	177	152	119	142	131	102	67	64	40	22	41
SOPEG_0031	59	63	64	62	34	45	30	16	11	7	14	23	34	27	41	22	22	30	24	20	32	40	22	22	8	10	7	3	6	12
SOPEG_0033	61	72	32	50	33	35	19	11	7	18	19	16	31	20	25	11	18	33	30	24	28	23	27	22	20	14	10	5	4	9
SOPEG_0034	45	32	31	30	24	16	13	6	15	5	3	7	16	6	7	12	11	17	17	13	10	8	13	13	7	1	3	1	3	3
SOPEG_0035	39	48	48	43	51	32	22	9	5	7	8	30	48	21	30	37	18	30	30	31	30	18	35	23	19	15	6	1	3	12
SOPEG_0036	25	17	18	19	10	16	5	5	2	6	3	2	13	5	10	11	2	5	17	20	17	14	19	6	8	5	5	12	3	2
SOPEG_0038	18	16	13	10	18	11	6	1	6	4	4	2	15	2	7	8	5	9	10	10	11	5	14	15	4	5	2	1	2	1
SOPEG_0040	20	17	16	18	19	12	8	5	1	3	6	4	24	25	20	5	15	20	15	20	21	7	16	13	7	13	12	4	8	7
SOPEG_0041	15	11	19	19	14	14	12	5	1	2	3	4	11	6	19	5	12	7	15	14	4	15	8	13	5	4	2	0	3	3
SOPEG_0042	418	436	469	402	384	350	200	117	137	113	199	178	357	322	389	285	280	304	420	386	412	287	389	364	187	155	158	108	88	110
SOPEG_0044	247	219	177	198	164	135	100	74	71	50	66	76	121	90	106	88	55	96	100	100	85	150	137	93	81	54	51	22	31	26
SOPEG_0046	292	286	248	298	318	223	115	99	90	48	122	74	236	155	186	165	147	167	223	228	197	218	238	220	113	77	81	60	41	43
SOPEG_0047	83	102	107	114	104	66	61	27	45	20	42	36	69	50	60	53	41	54	90	73	90	87	80	80	45	35	39	20	17	10
SOPEG_0050	778	790	654	567	563	372	292	169	122	173	251	239	478	353	368	397	291	346	492	372	395	373	367	386	249	210	178	104	89	112
SOPEG_0057	567	529	507	550	448	412	303	180	203	194	264	235	409	301	259	299	219	296	323	280	309	280	308	323	184	152	164	98	84	96
SOPEG_0060	43	27	40	34	29	35	17	7	13	11	14	9	22	27	34	37	27	29	25	20	28	27	21	30	15	10	16	11	5	10
SOPEG_0061	582	605	585	491	583	407	268	122	205	160	203	236	628	439	657	612	484	536	621	534	699	481	601	535	254	226	248	122	92	143
SOPEG_0064	4828	5390	4260	2366	2261	1454	1341	1068	986	528	750	602	1098	887	873	981	724	815	1023	823	687	1081	901	716	477	451	361	188	170	218
SOPEG_0065	9043	8875	7484	6117	5193	3971	3130	2143	2304	1438	1717	1531	3837	2638	3069	3370	2732	2852	3706	2458	2755	3181	2645	2335	1709	1270	1210	646	536	720
SOPEG_0070	1721	1448	1246	1827	1387	1214	586	261	435	384	396	486	1200	465	646	735	685	842	753	575	687	262	394	548	237	185	193	145	94	156
SOPEG_0071	7215	5923	4796	6576	4804	4512	2167	1034	1576	1375	1213	1173	4062	1674	1964	2596	1986	2527	2886	1792	2083	1317	1413	1719	887	556	623	416	274	373
SOPEG_0072	7705	6330	5597	8278	6494	5498	3000	1257	2437	1910	1780	1789	4480	2085	2315	2278	2784	3712	2624	1629	1809	1456	1445	1816	1025	632	553	438	239	243
SOPEG_0073	4576	4305	3299	4841	3721	3182	1951	1064	1429	1042	847	837	2291	932	1216	1347	1351	1694	1190	825	854	607	634	821	412	274	272	212	129	125
SOPEG_0074	1481	1454	1025	1555	1351	1101	439	256	465	490	450	415	1515	583	865	994	1065	1303	970	762	922	347	683	879	338	282	239	160	146	180
SOPEG_0075	1278	1158	941	916	890	637	254	177	191	235	236	266	523	301	354	337	332	382	399	308	424	291	259	419	151	129	125	83	64	67
SOPEG_0076	10087	9240	7438	10074	8149	7099	3185	1535	2421	2574	2606	2618	6966	3239	3579	4384	3804	4611	4759	3328	3515	2943	2873	3333	1772	1326	1230	786	541	620
SOPEG_0077	2276	1977	1609	2471	1689	1723	704	375	657	572	605	538	1613	713	929	1141	1075	1386	1243	869	1058	722	768	931	461	335	338	187	119	164
SOPEG_0078	968	821	616	939	744	681	263	132	226	217	184	192	759	359	378	604	426	523	543	439	481	262	369	382	162	148	127	72	65	107
SOPEG_0079	1760	1493	1152	1951	1320	1356	697	265	456	348	288	325	1001	436	545	655	685	785	683	459	528	359	451	496	249	185	185	105	86	114
SOPEG_0080	3110	2972	2057	2664	1954	1634	957	623	617	455	358	356	1089	565	588	645	655	858	633	457	552	549	438	461	296	218	134	121	62	55
SOPEG_0081	3240	2896	2333	3752	2861	2913	1254	557	943	866	917	886	2803	1462	1606	1926	1731	2091	2423	1711	2009	1385	1833	1625	948	555	597	412	285	432
SOPEG_0082	4875	4828	3779	5064	4446	3653	1725	1052	1412	1142	1095	975	3504	1473	1754	2247	1805	2473	2643	1546	1954	1671	1529	1825	948	656	750	376	303	334
SOPEG_0083	3580	3225	2779	3377	2623	2148	1016	536	921	619	664	601	1748	849	964	1294	1223	1682	1546	1039	1068	1092	926	942	537	357	372	212	164	167
SOPEG_0084	3615	3027	2372	3221	2504	2032	931	503	802	766	639	540	2883	824	1420	2437	1737	2218	2518	1812	2402	995	1491	1900	801	653	653	329	303	488
SOPEG_0085	18016	15575	11266	12054	9999	6520	4329	2982	3280	2748	2492	2436	6080	2950	3023	3946	3695	5982	5198	3063	3921	3244	2778	3623	1879	1379	1392	851	453	533
SOPEG_0086	32553	33748	24777	26323	23733	17330	9398	6043	7552	6516	6975	6622	15611	7726	8018	10623	9689	13268	13337	8044	9665	8060	6773	9785	4935	3932	4277	2630	1664	1604
SOPEG_0087	142	121	88	173	103	135	74	27	54	67	47	88	180	49	95	106	94	99	153	105	171	59	106	98	42	31	29	18	35	37
SOPEG_0088	1386	1282	1386	1759	1392	1146	709	371	486	485	441	526	851	408	450	482	514	635	652	459	503	522	428	537	262	171	234	111	69	84
SOPEG_0089	1508	1731	1793	2903	2159	1885	1130	382	799	714	692	753	1733	738	935	1042	819	966	1316	867	964	866	806	977	543	368	342	234	167	221
SOPEG_0090	4399	3662	3940	5898	3527	3365	2071	949	1508	1304	985	972	2622	1195	1375	1612	1380	1708	1992	1243	1262	1321	1307	1343	912	599	479	394	211	224
SOPEG_0091	434	414	425	629	521	503	235	135	209	141	126	176	404	193	193	286	264	296	317	203	233	235	233	262	131	79	85	63	40	36
SOPEG_0092	741	643	644	930	746	672	423	203	282	199	165	240	456	251	313	347	328	387	406	269	272	263	335	371	158	130	117	79	71	82
SOPEG_0093	2214	2246	1915	3396	2468	2304	1308	625	1006	622	681	634	1638	857	891	1030	966	1307	1372	943	1025	849	1047	1118	649	445	404	281	168	155
SOPEG_0094	1759	1875	1660	2298	1817	1358	909	460	691	404	452	389	756	445	451	445	509	652	608	398	417	542	543	634	275	215	187	115	95	86
SOPEG_0095	1231	1188	1119	2265	1606	1672	1012	417	902	450	467	465	947	492	655	655	617	882	730	523	518	575	643	769	332	286	291	165	129	109
SOPEG_0096	2652	2461	2238	3891	2855	2772	1704	807	1477	847	769	780	1859	787	1023	1139	1128	1344	1418	930	1009	850	1015	1232	689	497	477	313	219	236
SOPEG_0097	3570	2966	2879	5185	3819	3332	2880	1207	2060	1481	1309	1167	2338	822	938	1425	1291	1606	2017	1153	1187	1541	1355	1559	957	571	483	447	264	208
SOPEG_0098	3750	3685	3337	3909	3576	2798	1792	1061	1131	857	1216	1069	2733	2073	1986	2500	1722	1929	2832	2224	2358	2090	2091	1787	1036	899	770	374	370	438
SOPEG_0099	606	735	518	1066	1037	939	760	424	654	244	380	404	367	373	314	198	258	196	385	283	312	500	411	367	471	513	403	357	321	380
SOPEG_0105	1753	1908	1564	1358	1613	1189	730	502	473	549	702	744	1014	884	846	679	672	878	638	541	733	413	469	628	240	260	297	165	139	138
SOPEG_0106	1	6	5	10	4	10	2	1	6	3	3	2	4	2	4	5	6	3	1	3	5	8	15	15	4	5	5	5	0	2
SOPEG_0109	584	642	513	641	580	498	322	201	225	223	335	343	481	340	381	325	233	298	371	274	325	291	271	337	175	160	146	98	62	103
SOPEG_0111	908	813	696	863	718	605	334	219	360	219	244	231	659	424	432	526	426	481	645	426	511	532	472	421	273	226	209	135	103	112
SOPEG_0112	896	1036	927	907	763	698	406	237	315	203	309	253	634	485	470	486	453	591	511	460	438	441	509	520	231	197	205	116	86	118
SOPEG_0113	1100	1133	1101	966	862	712	438	242	345	286	345	364	983	629	657	734	606	718	703	567	710	625	574	610	308	291	277	151	122	127
SOPEG_0114	986	970	863	840	828	645	340	240	241	167	211	203	621	360	373	422	380	564	501	444	456	406	465	375	203	167	144	116	77	90
SOPEG_0116	546	574	547	554	496	405	275	162	149	144	246	232	520	367	389	321	283	353	292	276	386	240	251	318	145	97	114	62	69	79
SOPEG_0117	500	408	429	398	276	212	170	101	109	70	117	109	237	137	134	152	162	192	224	139	142	153	115	200	97	87	46	53	34	31
SOPEG_0118	211	191	179	167	132	129	68	39	57	21	46	45	114	63	76	63	75	78	100	84	88	82	75	76	31	26	31	20	24	22
SOPEG_0119	108	65	58	79	41	33	25	11	6	9	12	9	27	16	19	12	21	20	23	17	24	21	20	16	8	5	5	5	7	2
SOPEG_0124	1616	1643	1659	1553	1364	1204	543	317	325	427	451	527	1268	1051	1166	911	812	936	870	792	855	565	807	802	407	381	369	243	202	184
SOPEG_0126	564	598	525	495	458	366	225	117	148	159	214	202	421	356	319	367	306	322	410	335	382	414	383	358	235	185	182	89	61	83
SOPEG_0128	4	2	0	3	5	3	0	0	1	0	3	1	6	1	0	2	1	0	1	4	1	3	1	3	3	1	2	0	0	0
SOPEG_0129	17	28	33	20	23	29	14	4	18	3	11	6	20	22	20	17	15	17	33	21	22	26	26	23	17	11	5	5	6	8
SOPEG_0130	17	18	7	6	18	8	4	5	3	2	5	1	6	6	12	7	6	16	6	14	15	17	10	8	7	2	5	1	0	3
SOPEG_0132	435	440	393	450	399	345	207	136	161	156	191	168	350	283	273	244	232	246	258	208	282	226	248	274	131	117	120	76	49	50
SOPEG_0134	494	398	388	373	355	240	173	99	69	106	149	131	272	194	235	163	135	184	222	172	194	186	167	175	97	72	81	52	49	45
SOPEG_0139	46	67	57	40	34	34	14	15	16	15	14	8	20	16	10	10	5	17	9	8	9	4	7	7	4	10	8	3	2	0
SOPEG_0140	334	420	425	442	418	448	225	112	159	150	213	278	421	207	235	212	166	182	208	115	145	107	67	92	60	59	58	44	46	30
SOPEG_0141	0	0	0	0	0	0	0	0	0	0	0	0	0	0	0	0	0	0	0	0	0	0	0	0	0	0	0	0	0	0
SOPEG_0145	528	526	471	588	505	393	295	184	192	177	275	225	429	314	323	340	251	325	383	236	287	303	280	281	151	158	156	82	68	75
SOPEG_0147	1606	1929	1761	1751	1962	1477	653	437	446	521	574	667	1548	1232	1404	1117	1097	1284	1267	1174	1107	679	932	1081	525	555	491	332	230	330
SOPEG_0149	778	815	729	725	685	540	365	249	217	225	310	304	595	455	473	447	369	431	480	456	509	459	434	485	256	235	184	121	116	127
SOPEG_0150	526	568	539	613	538	450	351	204	208	257	334	268	442	328	344	357	279	298	366	291	339	334	282	319	196	164	171	72	80	77
SOPEG_0153	600	569	526	568	568	387	296	185	216	173	240	247	415	354	370	362	262	305	400	353	343	415	353	419	186	169	170	105	89	109
SOPEG_0155	507	525	441	468	412	332	270	135	154	164	172	202	307	252	265	266	227	269	285	249	275	233	254	268	148	105	127	82	48	76
SOPEG_0158	540	568	482	536	484	376	280	140	180	169	213	225	355	269	304	295	251	259	318	238	292	284	260	270	143	141	134	104	70	74
SOPEG_0160	519	547	467	467	486	355	227	151	175	179	193	228	398	288	301	247	245	257	308	267	275	251	272	322	167	146	139	85	69	72
SOPEG_0161	353	334	371	408	326	275	167	85	110	93	144	145	307	184	257	211	222	305	232	206	291	167	209	210	75	78	111	34	47	41
SOPEG_0162	295	313	255	282	205	221	100	61	62	87	120	92	239	143	152	155	182	204	187	187	175	131	163	161	59	66	54	41	25	57
SOPEG_0163	544	632	577	504	470	426	204	100	141	124	179	182	541	388	419	395	385	441	476	424	495	261	391	380	159	114	147	57	65	86
SOPEG_0164	293	271	318	311	280	246	157	82	84	85	91	88	258	144	190	195	130	184	190	153	161	119	130	142	74	68	55	35	18	29
SOPEG_0165	354	347	373	415	318	389	202	100	133	118	167	178	391	212	251	254	216	257	303	196	242	219	207	288	130	76	88	69	30	50
SOPEG_0166	726	699	733	630	543	471	261	127	202	134	170	208	538	327	390	368	365	418	423	348	427	403	354	336	185	141	130	95	83	76
SOPEG_0167	128	158	144	141	106	105	45	30	29	28	40	58	167	77	90	115	101	108	119	103	120	68	93	74	28	40	39	15	13	26
SOPEG_0168	1483	1472	1467	1051	1005	906	376	258	319	248	305	304	507	275	318	302	410	517	289	247	326	133	200	309	134	137	136	76	54	59
SOPEG_0169	1967	2354	2405	2102	1813	1598	601	409	655	382	526	591	1500	785	1154	1068	1205	1574	1158	979	1096	529	610	726	304	271	284	141	133	190
SOPEG_0170	1183	1262	1216	1075	920	823	398	325	305	257	331	359	710	466	536	510	484	597	534	511	552	372	443	458	245	215	176	111	114	129
SOPEG_0171	780	867	824	832	741	718	517	357	367	188	223	193	690	447	488	481	583	595	749	592	675	613	702	654	366	376	323	253	186	184
SOPEG_0172	310	256	253	366	244	205	154	91	117	85	85	70	484	264	280	350	217	233	532	291	319	432	398	270	230	156	145	113	93	74
SOPEG_0173	565	639	722	571	488	424	179	68	163	101	140	129	461	302	345	370	378	456	335	292	357	173	234	274	126	127	100	56	50	73
SOPEG_0174	15788	10670	7708	10466	6497	6291	3095	1789	2369	1678	1206	1315	4477	1646	1984	2788	2422	3766	4145	2258	2682	1613	1448	1743	1208	821	726	664	350	384
SOPEG_0175	14494	11995	9930	16292	11211	13320	5071	2219	3696	2965	3042	3314	8705	6435	6911	5309	6653	9288	7116	8025	6165	5468	7281	4409	4016	2710	2628	1640	1192	1509
SOPEG_0176	3582	3384	3155	3053	2643	2366	1208	802	952	653	809	741	1913	1341	1520	1395	1189	1542	1531	1353	1396	1263	1332	1387	679	613	567	237	229	289
SOPEG_0177	1677	1590	1556	1520	1111	1045	604	333	368	285	360	392	1044	731	835	792	648	733	593	533	710	483	595	521	302	235	258	123	107	130
SOPEG_0178	52	73	61	60	60	60	33	20	14	21	16	19	35	30	33	39	27	42	56	26	52	48	60	56	28	34	17	11	13	10
SOPEG_0181	382	346	359	334	304	264	146	91	94	84	133	129	366	321	295	364	261	314	378	370	374	309	353	340	157	120	135	72	56	94
SOPEG_0182	108	138	137	125	95	78	49	45	25	28	71	50	109	115	83	112	84	66	133	111	119	101	111	108	59	73	57	23	19	32
SOPEG_0183	559	730	618	502	489	430	233	222	162	136	201	212	332	327	396	294	300	384	376	388	449	326	354	371	202	191	133	95	73	125
SOPEG_0184	302	253	282	293	248	182	133	60	68	50	106	79	215	127	141	203	147	151	203	172	183	124	150	181	80	66	42	26	37	36
SOPEG_0185	355	376	397	434	344	343	166	87	134	110	113	141	363	222	250	267	225	258	400	291	327	274	296	264	139	134	139	84	61	66
SOPEG_0187	427	499	389	513	416	378	141	109	155	72	77	79	312	178	215	216	210	261	224	191	210	207	191	186	118	82	71	42	43	41
SOPEG_0188	43	44	55	54	48	51	19	19	20	10	14	8	38	20	29	21	22	12	26	37	39	30	29	23	17	14	12	9	7	10
SOPEG_0189	219	271	236	237	213	200	89	45	53	62	68	85	273	201	186	178	182	158	180	169	179	117	187	157	76	79	74	56	52	62
SOPEG_0190	53	40	33	56	46	43	47	13	15	9	24	27	30	32	31	37	17	22	44	52	45	35	51	37	17	27	23	9	6	10
SOPEG_0191	14	8	16	15	15	25	25	9	16	13	7	11	8	15	16	9	12	20	18	7	14	21	27	13	10	14	12	9	4	2
SOPEG_0192	188	138	133	276	162	137	158	70	67	124	124	134	457	240	291	260	143	187	403	256	280	295	330	352	207	183	151	132	68	74
SOPEG_0193	18	3	6	21	6	10	13	0	5	3	1	3	11	8	13	4	3	5	19	15	18	18	9	20	7	8	10	9	1	1
SOPEG_0196	48	26	29	14	15	6	11	8	1	13	10	5	17	5	16	18	9	11	20	8	26	10	15	29	13	18	2	6	3	5
SOPEG_0197	124	131	114	86	81	65	72	30	21	39	55	57	89	62	72	86	58	74	89	69	86	82	106	108	63	65	65	24	18	17
SOPEG_0198	157	134	110	67	71	48	82	40	22	31	42	40	57	63	61	78	27	47	78	45	44	140	132	93	71	72	50	32	22	20
SOPEG_0199	132	122	126	182	155	135	81	75	55	38	34	42	100	73	53	69	71	90	110	76	91	89	65	85	34	32	23	21	6	10
SOPEG_0200	217	207	179	278	254	242	115	128	156	52	93	64	181	101	113	117	109	121	190	140	186	140	158	138	70	67	56	37	30	28
SOPEG_0203	348	356	322	309	271	222	121	62	89	85	103	94	236	174	187	187	182	171	196	181	209	174	199	167	100	93	66	48	26	41
SOPEG_0204	686	722	610	583	494	355	249	160	156	184	224	232	457	325	343	376	290	319	442	342	347	413	343	330	185	195	162	95	80	104
SOPEG_0205	144	140	114	142	121	109	58	35	48	39	32	38	86	64	82	71	61	62	63	62	58	77	45	53	29	30	26	14	4	14
SOPEG_0207	555	537	469	618	510	453	291	180	185	187	228	223	366	284	306	330	261	301	315	271	322	317	289	321	164	169	129	84	67	76
SOPEG_0209	405	380	363	404	335	300	202	103	125	133	167	196	298	204	221	209	172	244	231	189	218	169	212	244	123	99	101	60	35	54
SOPEG_0210	376	366	274	377	326	281	168	116	128	127	141	148	265	217	209	188	158	213	224	199	230	199	227	230	112	99	106	90	49	44
SOPEG_0211	624	583	588	681	553	453	368	208	206	245	314	281	462	322	328	350	275	349	378	300	331	341	333	321	197	149	150	88	70	94
SOPEG_0216	385	355	267	295	250	201	129	65	102	95	85	76	232	130	130	151	152	188	218	151	161	100	121	114	65	75	68	62	33	46
SOPEG_0218	19	45	30	27	30	18	4	6	7	9	12	6	16	8	9	11	15	7	21	10	15	11	6	12	5	4	6	2	2	1
SOPEG_0221	476	511	488	439	449	369	241	140	141	146	194	180	368	285	302	258	237	263	271	252	303	242	262	282	154	123	142	72	64	70
SOPEG_0225	232	198	223	212	194	148	157	56	62	81	103	88	174	166	166	115	121	139	170	109	133	113	161	147	64	83	60	37	31	27
SOPEG_0227	707	883	658	657	763	551	280	176	206	260	363	344	471	380	394	326	293	342	277	238	287	187	192	268	92	109	117	74	62	42
SOPEG_0228	27	37	53	26	48	14	15	6	23	19	14	36	19	13	14	13	12	26	35	25	27	37	49	59	19	18	19	6	7	7
SOPEG_0230	46	67	58	57	79	43	35	10	22	8	24	21	42	36	34	37	37	37	43	34	54	50	42	41	32	13	24	6	6	11
SOPEG_0233	507	499	469	507	426	345	204	135	174	154	206	215	364	253	279	276	231	278	295	223	257	268	248	314	152	147	107	81	59	79
SOPEG_0236	18375	18835	18546	18319	15557	15173	5776	3445	5190	3068	3646	3603	10691	5888	6140	7054	7015	9066	6532	5538	5756	4515	4591	4045	2852	2030	1863	1362	895	1070
SOPEG_0237	16898	16681	14530	15854	13990	12351	5202	3267	4645	2545	2969	3041	8904	4387	4911	6037	6034	7076	6167	4641	4663	3853	4640	4384	2459	1926	1808	1085	888	988
SOPEG_0238	4598	3679	3000	4153	2787	2631	1158	703	1099	642	619	657	2245	822	1034	1646	1397	1588	1830	1076	1257	987	1130	1189	668	568	511	381	257	312
SOPEG_0239	19738	15391	11637	11778	7298	6316	4306	2397	3033	2133	1806	1537	5216	1997	1855	2986	2661	3572	3833	2396	2322	2072	2184	2367	1342	1127	889	720	387	359
SOPEG_0240	3605	3078	2648	3254	2387	1756	2227	1382	1358	873	991	836	1822	1004	862	1508	829	920	2641	1523	1569	3434	3001	2497	2024	1503	1173	814	575	558
SOPEG_0241	190	168	165	140	157	125	39	45	33	42	71	36	107	86	78	81	66	121	82	78	91	87	83	76	28	32	34	12	10	25
SOPEG_0242	188	191	227	240	188	204	75	45	58	43	51	52	185	88	117	137	135	173	164	101	166	89	97	122	68	50	54	23	24	25
SOPEG_0244	2793	2673	2710	3102	2736	2711	1660	810	1152	824	1123	1082	3428	2001	2130	2281	1879	2114	2976	2084	2315	2285	2294	2568	1443	1173	1105	681	546	613
SOPEG_0245	880	745	701	564	529	399	255	171	255	179	246	185	567	270	325	382	366	393	397	312	416	219	247	307	128	114	129	84	54	63
SOPEG_0246	2656	2086	2119	2265	1600	1383	942	486	652	458	453	403	1161	577	588	720	677	781	880	545	625	634	607	562	399	306	264	234	114	164
SOPEG_0247	236	181	161	167	183	134	100	88	98	36	63	45	82	64	58	83	53	55	91	47	71	109	104	79	59	41	37	29	10	17
SOPEG_0253	1358	1104	1096	921	860	713	580	232	325	385	465	471	1279	780	787	793	608	773	795	619	733	583	671	877	392	281	290	227	138	135
SOPEG_0255	678	752	533	595	535	411	273	150	134	199	220	200	466	332	298	360	292	281	419	360	316	404	354	324	187	170	172	73	70	84
SOPEG_0257	558	614	573	925	600	584	260	157	211	406	478	423	577	408	438	459	394	468	551	426	588	331	355	459	268	266	250	216	176	185
SOPEG_0258	150	143	165	139	111	107	51	38	57	49	39	43	115	72	77	68	50	60	92	59	61	51	55	88	33	31	23	25	11	18
SOPEG_0260	324	334	314	314	260	236	98	62	92	91	87	87	242	156	189	174	151	161	211	165	150	138	163	145	65	67	57	44	26	44
SOPEG_0261	37	29	31	19	31	20	15	6	14	14	8	8	19	23	30	23	18	7	19	31	21	27	24	29	19	24	11	6	10	2
SOPEG_0263	297	307	262	260	295	199	153	108	79	90	138	93	198	138	139	134	88	151	136	110	168	116	154	153	75	68	70	57	32	30
SOPEG_0268	1679	1308	1317	1085	942	728	356	175	211	232	283	272	638	376	370	436	404	472	470	342	424	333	342	341	173	137	121	63	50	86
SOPEG_0269	451	465	486	490	411	413	119	70	119	127	137	143	315	134	178	205	209	257	216	172	200	145	201	200	105	90	68	40	37	40
SOPEG_0270	414	428	392	439	343	319	119	73	110	101	134	151	332	173	237	219	191	223	284	224	280	183	243	243	74	93	87	39	44	58
SOPEG_0271	2598	2348	2197	1811	1501	1141	561	338	416	415	460	461	1095	653	693	783	687	804	802	691	841	501	559	687	314	298	241	183	109	159
SOPEG_0272	3825	3916	3618	3067	2630	2043	1187	629	717	674	861	810	2123	1247	1496	1563	1542	1588	1664	1355	1497	1349	1213	1145	645	601	542	323	246	293
SOPEG_0273	1443	1554	1403	1634	1272	1166	657	343	538	362	501	452	1299	617	834	919	891	1076	1044	888	1118	674	974	868	458	359	373	197	166	232
SOPEG_0274	6237	5706	4783	5017	4169	3301	2287	1439	1508	1375	1357	1330	2758	1489	1561	1768	1406	2061	1963	1506	1685	1520	1488	1682	917	805	769	463	289	283
SOPEG_0281	471	423	414	477	381	311	187	87	112	104	115	108	422	266	298	302	243	308	392	284	317	199	265	300	172	149	99	88	49	64
SOPEG_0284	1342	1358	1268	1705	1481	1193	1093	570	472	453	525	480	995	692	715	664	662	831	1468	1021	1034	2569	2724	2172	1522	1360	1188	716	535	544
SOPEG_0285	446	452	385	526	427	345	268	171	126	99	141	137	297	183	226	225	257	255	440	321	396	630	658	535	397	362	321	178	155	113
SOPEG_0286	1589	1437	1396	1316	1277	1035	503	301	316	344	471	405	1096	834	878	690	721	835	804	675	864	721	891	893	446	312	277	186	125	176
SOPEG_0287	415	475	388	418	344	296	112	57	83	72	119	131	342	226	209	268	232	282	271	262	310	237	223	190	96	94	95	60	38	39
SOPEG_0288	497	392	404	431	363	324	230	102	144	101	166	101	371	208	249	321	219	288	363	246	294	403	479	410	268	241	215	172	86	116
SOPEG_0290	1041	1246	1215	1210	967	988	378	271	333	247	326	346	1038	672	816	790	668	740	862	710	841	585	578	552	304	248	208	121	125	139
SOPEG_0291	854	830	706	1045	824	743	587	347	395	385	494	440	569	322	413	405	286	427	455	321	388	428	362	429	223	242	171	146	123	117
SOPEG_0292	1162	1018	852	1036	921	829	599	316	379	333	524	494	650	409	473	490	418	453	558	484	605	456	509	535	237	221	210	168	140	165
SOPEG_0293	83	46	51	90	63	80	62	30	17	21	45	40	47	30	40	38	36	45	28	29	39	34	21	53	20	13	10	8	7	5
SOPEG_0297	1701	1480	1506	825	759	685	727	604	591	266	336	251	303	204	200	181	197	207	482	376	405	432	507	525	312	292	259	142	114	106
SOPEG_0298	174	196	183	163	162	130	99	69	49	59	73	72	121	105	119	79	100	147	194	180	189	140	162	166	70	78	64	46	40	45
SOPEG_0299	200	239	193	167	197	153	90	65	49	78	68	72	152	120	126	137	108	159	249	188	231	162	152	229	114	98	77	51	40	35
SOPEG_0300	148	176	145	141	117	114	76	26	30	49	64	53	137	149	154	91	105	152	93	84	146	105	113	120	42	59	65	35	28	30
SOPEG_0301	269	290	282	238	192	168	127	58	72	80	94	122	243	226	222	224	206	253	220	201	212	201	254	201	102	115	100	56	49	58
SOPEG_0302	567	689	541	491	361	359	212	122	199	96	123	117	378	225	235	308	298	346	426	250	274	359	252	204	137	121	109	66	61	75
SOPEG_0305	351	362	358	413	361	318	200	111	121	136	169	167	354	227	264	229	194	242	262	211	265	183	207	229	136	111	114	65	53	70
SOPEG_0310	656	675	627	734	646	577	421	256	267	238	378	360	523	383	404	408	322	375	429	327	347	387	402	355	226	220	189	84	95	99
SOPEG_0311	162	176	178	299	239	217	354	135	70	112	165	217	217	199	221	139	131	185	210	150	144	350	456	402	227	225	169	106	61	97
SOPEG_0312	156	158	152	152	125	129	31	35	44	45	47	53	105	57	72	86	75	96	62	63	58	29	25	32	20	20	28	17	12	12
SOPEG_0313	270	208	228	341	345	266	521	181	65	318	562	540	490	659	546	500	238	252	321	196	242	482	495	365	227	212	181	107	89	80
SOPEG_0314	1518	1330	1218	1255	1160	860	568	408	409	336	399	353	1246	861	830	1094	700	723	1519	1112	1145	1564	1280	1160	700	540	474	336	197	336
SOPEG_0320	3612	3744	3080	2610	2493	1837	949	540	640	649	792	826	1549	981	1134	1087	982	1239	1235	918	1103	1053	771	904	475	398	435	266	185	232
SOPEG_0321	173	159	169	149	139	127	55	33	34	36	65	60	131	62	76	110	73	64	125	80	129	71	73	48	32	28	27	24	17	24
SOPEG_0322	316	319	250	247	165	146	98	67	62	60	66	70	192	90	88	133	115	117	116	129	91	105	79	98	45	33	47	30	6	27
SOPEG_0324	2637	2182	2077	2146	1746	1420	1185	607	875	490	671	602	1257	708	660	689	778	1036	977	785	893	671	739	839	513	476	416	273	229	257
SOPEG_0325	337	340	256	286	272	192	121	78	97	78	85	93	192	150	139	111	103	148	177	175	127	132	155	158	68	68	69	45	27	51
SOPEG_0326	272	228	212	208	184	152	79	55	58	65	62	63	231	122	129	174	95	140	201	131	135	138	124	135	83	38	64	28	17	39
SOPEG_0327	214	278	285	280	242	190	91	59	48	74	103	90	249	139	190	187	157	218	204	205	257	100	121	159	73	56	56	33	21	51
SOPEG_0328	503	564	560	483	483	393	243	146	170	131	204	176	474	291	356	414	348	371	472	444	511	306	397	418	206	148	149	82	93	76
SOPEG_0329	243	328	289	317	299	236	141	105	89	99	116	119	298	206	283	278	209	265	296	244	269	270	282	244	145	117	107	77	42	61
SOPEG_0330	1235	1272	1307	1207	984	844	644	380	388	300	454	363	994	792	813	805	697	790	1040	902	992	859	954	987	502	442	412	234	191	250
SOPEG_0331	527	498	515	548	440	320	313	147	162	116	164	160	610	455	504	437	361	373	698	591	532	581	590	432	265	204	157	143	73	108
SOPEG_0332	4534	4454	4736	3603	3199	2707	1300	845	911	968	1103	1046	2981	1885	2204	2467	1971	1927	2585	2289	2477	1681	1923	1749	900	863	697	473	352	355
SOPEG_0333	1326	1597	1442	1156	1251	1009	578	450	465	302	409	371	1124	955	1044	892	860	925	1078	952	1147	932	1022	957	490	480	367	225	151	214
SOPEG_0334	277	279	310	287	276	218	154	100	118	73	111	91	287	205	267	270	196	201	261	237	252	217	219	180	96	83	95	48	31	39
SOPEG_0335	487	460	498	430	469	325	171	132	130	100	131	151	499	378	355	392	339	322	469	408	500	332	437	411	156	170	150	73	74	92
SOPEG_0336	292	300	337	311	239	227	140	89	97	86	132	114	274	205	250	240	228	250	272	244	286	184	254	230	94	109	81	44	42	52
SOPEG_0337	98	106	112	137	134	100	54	42	41	58	67	60	150	106	106	84	104	114	138	128	134	150	158	126	76	63	39	43	15	29
SOPEG_0342	6	19	13	13	10	10	2	2	1	2	10	5	5	13	7	5	5	6	12	6	9	4	9	5	0	3	4	3	1	0
SOPEG_0349	545	528	492	540	500	348	240	146	135	191	231	186	428	383	349	370	292	323	444	392	424	408	366	355	207	209	185	80	81	98
SOPEG_0350	360	371	384	318	254	235	111	73	97	78	87	96	250	179	205	213	172	209	225	184	167	164	173	149	95	89	82	51	36	49
SOPEG_0352	423	462	383	391	368	301	148	101	100	129	158	125	402	298	276	258	279	260	381	322	388	321	300	265	148	118	86	75	39	52
SOPEG_0353	182	149	155	191	178	160	64	36	60	83	61	75	245	134	196	194	173	193	221	210	277	128	190	170	82	71	39	30	22	25
SOPEG_0354	138	152	139	131	111	102	54	34	31	27	27	32	151	72	119	109	82	106	147	88	96	90	79	80	43	34	34	20	9	21
SOPEG_0355	674	661	594	592	550	427	333	175	172	203	221	214	742	638	708	529	357	470	531	515	572	507	457	607	255	229	197	118	67	87
SOPEG_0357	2289	2050	1822	1950	1689	1317	1043	628	725	576	624	489	1513	961	972	1166	829	945	1272	842	1080	1224	1058	979	746	462	428	326	205	233
SOPEG_0358	1114	1031	900	925	723	574	361	256	215	207	207	183	575	347	356	448	389	437	459	346	501	321	393	390	196	163	160	112	80	71
SOPEG_0367	593	671	562	674	545	462	383	225	215	263	323	306	463	362	374	369	313	327	385	286	375	340	332	352	207	177	178	127	85	96
SOPEG_0373	599	568	510	597	486	426	242	154	156	151	208	208	433	307	413	395	369	443	553	479	534	372	468	413	225	225	150	96	72	104
SOPEG_0374	622	640	515	664	502	406	219	138	146	168	193	170	546	323	448	373	379	426	568	427	560	392	481	511	238	217	197	139	95	136
SOPEG_0375	1123	1271	1052	1226	1083	803	794	461	439	410	657	478	1000	1114	1070	794	703	770	953	889	875	894	1051	986	553	541	414	357	240	333
SOPEG_0376	212	264	275	199	200	192	69	31	57	65	56	83	164	82	141	137	120	109	117	96	113	79	46	73	36	36	35	11	14	14
SOPEG_0377	62	53	62	57	45	57	22	12	20	28	30	37	78	30	60	66	59	64	85	78	75	25	37	46	17	19	23	4	6	12
SOPEG_0378	201	240	202	181	177	163	44	24	44	59	50	70	134	99	102	115	94	112	65	78	92	73	64	62	30	20	36	12	21	9
SOPEG_0379	294	361	318	315	327	285	105	62	84	96	102	120	236	158	147	211	156	190	147	153	137	106	167	154	62	56	58	30	25	33
SOPEG_0380	635	728	609	544	510	484	194	118	130	125	242	229	443	336	378	340	353	474	353	323	361	320	271	299	141	129	106	76	48	71
SOPEG_0381	433	454	512	454	439	346	164	96	101	108	105	173	292	168	186	192	213	241	188	203	218	135	178	168	87	85	51	29	38	30
SOPEG_0382	479	432	432	439	381	376	160	103	98	151	170	163	342	211	279	295	221	275	273	247	226	192	187	166	91	96	62	44	30	46
SOPEG_0383	1030	846	873	717	599	509	280	177	205	201	286	267	471	333	354	351	281	314	352	287	331	222	252	244	127	103	120	54	54	57
SOPEG_0384	3371	2912	2255	3357	3038	2525	1125	881	756	676	769	745	1258	727	701	733	734	852	1159	909	1210	937	974	1208	589	384	445	319	203	307
SOPEG_0385	1223	1236	1098	995	1036	854	477	248	274	286	368	363	563	486	437	491	410	444	448	427	455	340	440	543	210	256	241	126	86	125
SOPEG_0386	1494	1642	1414	1434	1386	1186	532	407	377	387	479	518	952	558	690	554	640	768	623	545	640	337	465	628	230	259	246	152	101	131
SOPEG_0387	1502	1555	1427	1533	1266	1163	549	275	322	292	380	406	1135	751	842	825	748	821	944	805	976	691	680	679	342	284	223	160	162	136
SOPEG_0388	2405	2309	2219	2024	1715	1384	685	465	539	426	462	475	1501	896	1064	1137	1076	1221	1234	978	1109	823	838	757	414	391	349	188	169	220
SOPEG_0389	1051	1040	923	1073	903	754	415	243	312	261	276	268	882	573	616	603	560	690	930	680	798	776	822	865	482	369	348	257	170	202
SOPEG_0390	213	244	271	209	173	161	85	70	76	49	51	52	301	193	214	199	162	154	266	206	228	190	230	203	149	99	93	49	33	78
SOPEG_0393	242	269	284	323	309	293	105	71	66	59	87	72	326	161	202	163	201	264	377	307	308	224	380	416	156	118	119	58	40	71
SOPEG_0394	61	52	54	83	71	68	29	16	13	13	22	9	50	30	31	21	26	52	38	44	43	42	53	71	18	12	17	5	6	4
SOPEG_0396	388	384	308	307	241	210	102	64	81	89	81	83	250	132	140	175	172	160	190	155	165	159	157	146	82	65	72	39	29	32
SOPEG_0399	503	526	418	572	510	431	318	166	226	229	267	249	393	300	303	331	248	302	375	275	317	270	289	290	165	167	144	100	71	70
SOPEG_0401	495	506	463	511	448	382	225	154	175	156	197	194	353	289	294	287	240	251	309	251	320	259	245	265	145	137	123	91	66	72
SOPEG_0403	554	491	508	556	568	441	346	178	194	184	297	261	410	277	301	308	254	298	321	284	312	322	297	340	186	174	167	95	81	82
SOPEG_0405	540	601	527	567	593	473	415	163	239	364	434	466	570	350	428	370	318	365	405	357	426	298	279	360	145	157	150	75	74	65
SOPEG_0406	184	329	232	693	719	801	572	186	480	417	687	706	611	376	433	335	436	454	139	173	248	20	94	87	19	6	7	7	5	4
SOPEG_0407	64	103	86	273	230	263	179	65	149	149	216	242	189	120	153	111	175	143	51	63	107	19	41	39	9	2	2	1	2	8
SOPEG_0408	45	71	78	165	189	166	137	46	109	111	193	190	193	104	142	89	124	113	48	77	99	24	56	24	5	1	2	0	1	2
SOPEG_0409	73	153	101	359	309	345	238	79	206	226	327	398	358	215	238	194	253	223	99	127	161	27	59	64	14	6	10	0	3	2
SOPEG_0411	61	89	91	232	174	184	130	51	111	136	215	226	195	149	173	95	176	138	73	96	107	16	40	28	7	4	5	2	2	2
SOPEG_0412	132	143	137	362	312	261	529	98	177	430	595	565	362	228	267	200	258	248	134	151	178	35	150	110	25	9	7	8	0	2
SOPEG_0413	65	90	96	263	251	179	261	70	170	196	354	328	303	176	203	144	203	229	100	164	193	30	98	82	14	12	10	4	2	4
SOPEG_0414	26	74	77	152	190	140	187	45	119	165	336	247	187	143	131	95	146	159	83	107	119	38	81	46	12	8	3	7	1	2
SOPEG_0415	33	35	43	98	114	111	89	28	60	102	153	184	120	90	81	60	87	97	45	98	80	11	47	31	13	3	4	0	0	0
SOPEG_0416	39	71	53	161	139	124	152	35	102	124	190	192	145	76	90	97	131	99	64	95	72	23	43	37	7	1	6	4	2	0
SOPEG_0418	56	69	68	116	137	134	107	27	70	127	208	181	110	52	55	57	75	60	51	52	53	11	14	20	8	3	6	2	2	2
SOPEG_0419	344	316	276	351	340	247	146	80	80	78	107	92	274	235	251	174	161	223	307	268	279	311	340	340	153	110	127	61	34	55
SOPEG_0420	303	336	262	363	316	251	115	79	113	99	102	138	253	227	213	179	188	225	333	242	297	319	326	415	183	123	140	70	59	71
SOPEG_0422	259	302	246	312	275	197	77	88	63	77	85	97	348	207	288	196	242	213	267	196	327	190	271	279	148	81	124	69	37	94
SOPEG_0424	37	16	17	17	22	10	10	5	8	4	11	5	8	9	11	18	9	7	11	10	11	6	15	5	11	5	4	1	1	4
SOPEG_0425	13	33	11	16	16	7	7	4	8	4	7	4	16	7	15	7	10	9	11	5	15	17	4	13	2	5	13	1	2	5
SOPEG_0426	47	66	32	65	64	47	27	17	26	26	28	39	78	47	57	55	37	41	35	48	46	30	46	45	14	13	11	16	7	11
SOPEG_0427	23	12	20	16	23	22	7	11	7	4	10	8	8	3	8	4	17	6	13	10	8	5	14	15	3	6	5	2	4	0
SOPEG_0429	608	608	601	642	601	485	377	208	246	221	338	326	462	356	370	346	315	318	372	327	348	339	309	329	200	160	163	103	80	96
SOPEG_0431	102	77	72	105	91	81	63	42	29	24	44	29	71	46	35	48	34	35	56	54	51	61	71	78	46	22	45	19	11	12
SOPEG_0432	85	56	54	49	51	50	36	26	19	19	22	27	47	35	34	26	35	37	44	36	33	30	47	39	20	23	16	18	8	17
SOPEG_0433	231	336	279	694	629	510	715	228	481	730	1177	1015	581	438	459	369	567	522	261	326	426	115	199	172	51	26	39	14	16	21
SOPEG_0435	400	356	356	419	317	318	168	61	107	82	156	158	270	168	201	179	167	208	242	199	193	139	203	208	87	95	88	44	32	41
SOPEG_0437	616	628	587	720	562	512	373	234	228	233	357	334	515	335	391	383	301	398	396	348	387	372	357	393	172	207	161	105	88	92
SOPEG_0438	560	598	489	875	667	607	651	203	259	577	627	606	883	368	472	521	407	608	446	349	396	234	274	426	144	116	90	68	20	34
SOPEG_0440	467	547	440	482	517	369	290	150	178	178	208	207	365	250	265	281	199	283	268	227	295	238	300	330	168	140	130	88	69	73
SOPEG_0443	951	888	824	885	728	604	433	272	266	257	305	264	584	355	377	461	344	413	521	386	503	395	401	428	216	173	168	116	61	99
SOPEG_0445	216	233	176	424	368	278	610	174	363	560	952	787	511	313	413	337	442	528	273	301	317	123	248	214	89	57	38	21	20	21
SOPEG_0449	89	78	78	88	80	63	64	24	39	24	33	31	80	66	67	59	59	45	93	76	88	76	73	76	50	43	35	23	16	15
SOPEG_0453	524	513	500	501	457	343	284	155	147	141	221	225	367	276	274	275	226	290	280	263	308	248	277	264	157	139	138	90	62	73
SOPEG_0455	435	414	362	467	415	366	282	149	140	181	221	245	322	238	265	250	215	260	254	204	256	231	249	265	124	126	115	78	54	52
SOPEG_0470	639	619	565	640	626	485	367	229	240	216	321	331	485	374	329	374	267	374	401	309	372	346	344	395	202	182	169	99	85	102
SOPEG_0471	524	487	417	470	454	361	238	151	155	148	225	196	325	260	281	284	229	262	310	259	266	252	270	287	124	132	113	79	52	62
SOPEG_0473	494	508	431	494	432	401	283	167	172	185	221	216	419	243	271	287	248	267	329	289	252	302	281	344	159	153	140	67	63	68
SOPEG_0478	414	418	378	368	277	285	131	89	109	95	102	87	295	198	225	208	183	222	215	193	209	188	199	166	105	89	87	57	45	43
SOPEG_0479	452	530	411	450	397	303	262	134	150	138	185	188	367	251	283	267	238	284	316	264	320	262	266	286	126	146	134	67	55	70
SOPEG_0481	302	260	230	238	220	66	249	108	80	157	135	117	160	190	157	168	93	108	213	93	68	370	361	255	201	206	138	153	66	76
SOPEG_0483	5614	4481	4682	5397	4293	3315	2731	1159	1346	1356	1477	1406	3312	2516	2548	2475	2127	2681	3523	2788	2675	3269	3472	2837	1904	1422	1310	707	499	668
SOPEG_0484	934	886	851	771	780	536	472	272	246	307	345	390	480	476	431	389	366	439	498	381	385	581	610	497	372	360	322	186	135	188
SOPEG_0486	239	199	216	185	190	136	103	35	37	155	108	89	233	190	216	264	125	110	226	175	148	269	210	144	98	66	78	55	31	50
SOPEG_0487	3520	4173	4559	3340	3066	2629	1039	721	1129	657	885	926	4230	3714	4008	3390	3262	3417	2972	2822	2911	2094	2492	2499	1134	1058	894	585	428	669
SOPEG_0489	479	490	468	541	503	390	253	164	219	137	201	192	639	453	497	446	351	355	513	404	471	378	383	447	204	179	205	132	95	89
SOPEG_0490	499	521	519	511	418	479	196	124	159	152	191	204	442	310	367	258	336	375	307	304	302	177	232	258	126	154	95	56	61	77
SOPEG_0492	244	251	267	267	286	195	129	68	116	84	85	70	290	234	254	237	211	252	307	285	269	253	341	324	159	112	131	53	47	88
SOPEG_0494	462	562	549	493	487	418	224	207	205	139	177	215	522	649	503	374	387	450	547	465	631	487	625	699	251	250	280	142	113	171
SOPEG_0502	1516	1375	1377	1547	1355	1152	578	324	389	427	481	464	748	468	563	545	494	539	700	563	598	448	548	620	281	224	212	121	126	100
SOPEG_0503	918	1095	1014	909	809	698	381	267	249	210	355	333	772	568	593	486	536	629	542	497	567	392	409	502	236	234	217	122	100	147
SOPEG_0504	289	249	276	353	282	242	220	132	101	77	135	126	238	152	157	194	137	198	225	195	189	229	308	228	132	124	102	67	58	73
SOPEG_0508	1750	1453	1329	1462	1176	946	983	594	640	380	422	386	1117	842	760	922	698	727	1197	886	863	1190	1126	982	682	518	472	351	204	253
SOPEG_0511	1911	1932	1829	2274	1859	1909	725	701	653	395	487	489	1101	736	822	815	881	955	1091	1114	1212	1011	1043	1032	520	424	454	241	194	224
SOPEG_0514	115	145	114	133	100	91	75	60	76	39	44	41	156	91	104	157	113	162	181	173	214	71	105	126	66	82	50	25	22	47
SOPEG_0515	87	109	75	70	72	50	42	35	30	16	33	37	92	57	72	61	62	63	86	93	102	45	56	52	15	30	34	12	10	12
SOPEG_0516	111	114	143	106	94	87	42	41	37	30	39	47	125	85	80	85	73	116	128	111	132	49	72	93	37	30	36	21	14	15
SOPEG_0517	62	72	85	110	92	95	28	21	48	34	47	49	126	84	93	102	85	101	112	124	130	75	69	116	25	32	26	16	19	16
SOPEG_0518	5	4	8	2	4	6	3	1	4	1	2	1	5	14	13	6	3	3	6	9	5	10	6	7	4	1	2	0	2	1
SOPEG_0519	3	9	9	15	14	8	7	0	5	4	5	2	7	8	9	7	12	6	11	11	13	8	9	5	3	8	6	2	1	2
SOPEG_0523	649	682	548	531	492	340	271	133	133	189	248	187	442	328	312	368	277	330	415	331	343	377	353	324	199	174	168	87	76	67
SOPEG_0524	83	70	90	52	45	38	15	13	13	6	23	14	44	19	31	33	33	24	19	30	32	12	31	13	10	7	7	4	5	3
SOPEG_0525	52	49	47	50	32	50	11	11	10	14	14	14	45	14	23	24	21	28	35	35	44	14	21	22	5	8	7	8	3	4
SOPEG_0528	14	25	23	14	24	9	4	1	3	3	4	12	3	4	3	6	5	17	8	12	6	5	4	2	2	1	1	3	2	1
SOPEG_0535	340	303	357	323	245	261	114	45	85	92	80	88	258	174	207	189	163	139	207	187	225	145	134	147	78	48	52	61	22	30
SOPEG_0537	2125	2119	2092	1765	1554	1327	853	551	753	388	505	528	1140	630	723	841	773	973	1017	853	899	669	743	722	425	336	312	217	130	199
SOPEG_0538	872	981	880	838	730	626	464	287	348	232	274	275	795	563	704	640	540	645	879	660	866	567	688	663	330	374	287	195	167	200
SOPEG_0540	171	187	157	166	154	129	81	41	44	32	70	51	125	61	83	94	102	97	137	94	158	73	97	104	41	33	30	21	17	24
SOPEG_0544	572	583	540	592	564	438	282	141	180	162	231	234	442	307	303	340	243	299	326	287	330	303	282	330	180	149	158	83	84	69
SOPEG_0545	276	319	299	243	224	146	183	87	69	101	128	110	185	163	204	148	126	171	235	184	211	250	298	313	115	96	104	70	55	59
SOPEG_0546	1943	1742	1766	1512	1293	999	953	377	443	574	716	674	1743	1497	1484	1599	984	1088	1887	1589	1448	1744	2159	2220	984	1203	973	527	356	398
SOPEG_0547	4752	4658	4188	4294	3715	3035	1590	783	1086	1047	1052	1139	3586	2046	2105	1969	1938	2389	2004	1506	1739	998	1266	1325	710	536	525	390	259	275
SOPEG_0548	2596	2418	2400	2486	2118	1814	1054	618	741	549	761	694	1733	1251	1363	1501	1065	1318	1799	1440	1466	1517	1492	1121	806	554	529	286	216	213
SOPEG_0552	2	8	14	7	4	10	2	3	4	2	1	4	18	14	14	16	5	12	10	12	18	8	11	18	5	4	2	0	1	5
SOPEG_0555	35	30	19	26	12	10	5	3	11	3	7	5	9	19	9	7	7	13	13	20	16	13	10	17	10	5	7	2	6	7
SOPEG_0557	746	823	680	644	539	427	268	146	173	217	235	238	481	388	358	374	306	361	414	375	390	419	389	379	219	184	177	106	80	84
SOPEG_0559	19	13	14	13	14	16	13	5	4	1	12	3	16	12	7	13	8	7	12	4	19	5	18	14	3	3	6	6	2	4
SOPEG_0560	44	48	48	49	41	29	15	10	13	9	29	10	34	19	28	18	25	30	50	19	24	27	46	32	14	16	19	5	7	13
SOPEG_0563	216	237	229	208	173	172	107	66	65	32	73	78	322	185	252	231	175	231	270	234	313	229	228	222	143	98	81	38	34	56
SOPEG_0569	2501	2390	2055	2210	1484	1550	994	498	800	813	847	823	1378	637	743	740	841	1185	782	471	657	329	303	353	268	233	191	129	78	89
SOPEG_0570	550	535	477	649	557	379	223	115	155	200	216	231	312	187	262	213	222	285	333	251	289	194	244	252	136	133	109	79	85	83
SOPEG_0571	143	119	149	136	112	102	54	34	38	50	59	57	84	48	67	36	96	61	88	49	61	48	58	67	22	30	32	15	13	41
SOPEG_0572	42	58	30	64	36	50	19	12	11	23	12	29	33	18	32	24	13	35	25	35	25	15	21	28	11	18	12	8	6	13
SOPEG_0573	138	133	130	117	88	81	50	22	31	48	68	55	90	41	63	54	47	72	68	86	84	54	76	76	39	45	32	15	13	20
SOPEG_0577	281	314	289	261	232	202	102	69	72	58	85	60	192	135	178	165	151	167	179	149	146	147	158	141	80	51	78	38	33	36
SOPEG_0579	105	111	104	111	95	73	30	30	39	16	20	25	82	46	48	49	50	43	69	52	52	59	64	88	36	28	21	15	15	23
SOPEG_0580	423	476	423	401	436	310	250	209	232	116	187	145	370	350	332	325	268	338	453	396	428	565	527	426	226	223	210	142	98	118
SOPEG_0581	45	42	41	19	36	19	14	15	9	8	13	9	27	13	27	16	14	20	23	32	28	16	15	22	13	11	15	8	2	7
SOPEG_0582	73	56	64	53	62	54	16	7	21	19	14	16	56	44	44	48	32	36	69	53	48	68	58	51	28	17	15	11	9	16
SOPEG_0583	73	92	84	102	93	69	34	27	32	17	33	29	111	81	98	79	64	83	105	98	110	89	71	83	54	27	48	17	21	28
SOPEG_0584	26	41	44	42	27	29	23	10	12	10	17	12	23	30	29	29	29	26	32	21	18	26	20	14	16	12	10	11	6	6
SOPEG_0588	36	62	46	47	43	27	13	6	6	7	11	12	17	17	30	25	34	28	33	27	17	20	19	22	14	15	9	9	7	2
SOPEG_0589	44	62	53	55	37	61	13	7	20	15	25	13	33	18	20	32	14	22	30	21	32	18	25	24	10	10	12	4	4	4
SOPEG_0590	61	22	24	28	22	26	14	4	11	12	11	15	31	18	14	7	14	17	17	17	11	7	10	14	13	2	5	3	4	3
SOPEG_0591	53	44	27	45	42	32	20	11	16	10	14	12	28	23	23	24	10	18	25	22	25	22	25	14	17	7	7	9	0	6
SOPEG_0594	52	72	62	85	61	45	21	9	9	23	25	17	42	30	42	45	27	33	33	35	21	33	36	22	13	16	13	9	4	5
SOPEG_0596	43	66	42	63	83	56	22	6	20	10	28	16	54	21	41	21	35	49	22	34	32	23	23	31	7	8	8	5	10	9
SOPEG_0597	279	291	292	309	279	261	129	84	66	65	81	108	156	109	122	112	108	147	102	104	149	105	99	97	53	51	45	31	18	27
SOPEG_0598	610	542	522	521	425	352	200	113	160	153	165	171	319	176	204	189	158	239	238	203	193	164	157	190	90	82	96	45	26	45
SOPEG_0599	3646	3652	3344	3169	2863	2382	1523	993	1108	1017	1309	1367	2291	1546	1637	1582	1474	1838	1943	1440	1910	1385	1236	1454	804	695	636	447	369	426
SOPEG_0600	33	31	29	33	29	17	6	10	13	6	5	8	30	16	18	13	25	16	29	24	32	27	23	18	13	11	10	5	5	3
SOPEG_0601	12	18	25	13	9	10	11	1	4	1	5	5	14	5	8	11	6	20	15	10	10	18	13	21	8	8	7	7	0	2
SOPEG_0602	15	24	10	8	6	12	5	4	3	2	2	0	2	8	3	5	4	7	9	4	3	4	4	8	1	2	1	2	0	0
SOPEG_0604	2	2	2	3	0	3	0	0	0	0	0	0	1	0	2	0	0	2	0	0	0	0	0	2	0	0	0	0	0	0
SOPEG_0605	14	9	14	24	6	18	11	5	11	2	12	6	7	9	5	7	8	13	8	4	12	5	11	3	3	10	2	3	1	0
SOPEG_0606	251	241	209	230	222	160	92	38	63	64	73	52	196	99	111	143	121	142	142	126	155	99	121	130	74	77	56	33	17	22
SOPEG_0608	2220	2296	2461	2205	2027	1767	826	459	752	736	867	971	2244	1736	1739	1646	1497	1477	1764	1573	1645	1239	1116	1368	726	642	636	360	223	431
SOPEG_0609	1041	1030	928	907	814	743	501	327	299	237	299	322	460	385	286	195	250	275	177	142	210	130	159	278	79	105	99	81	46	53
SOPEG_0610	172	121	91	164	93	94	56	25	27	23	26	17	64	25	31	22	17	33	56	28	30	31	31	21	21	24	9	7	4	3
SOPEG_0614	489	514	434	436	431	371	220	143	159	155	206	224	350	274	289	265	212	276	299	244	299	267	258	291	160	133	138	75	71	75
SOPEG_0616	4523	4214	3754	3658	3000	2464	1628	1084	1331	785	1164	1143	2511	1782	1997	1989	1585	2115	2398	1960	2020	2147	2037	1885	1198	947	828	516	399	506
SOPEG_0618	84	69	51	71	70	75	29	17	24	14	30	24	61	45	52	46	46	56	55	41	64	31	29	34	25	15	16	14	14	17
SOPEG_0622	4872	4850	4420	3530	2763	2317	860	530	968	604	761	778	2131	1253	1209	1715	1673	1943	1695	1384	1385	735	758	815	382	398	388	203	213	260
SOPEG_0624	162	158	133	96	64	74	34	18	35	21	30	41	70	54	44	59	66	80	67	52	69	55	74	60	45	40	31	26	14	23
SOPEG_0625	125	158	149	123	122	103	59	24	30	58	53	52	100	67	66	65	67	75	55	50	83	51	64	81	45	37	37	23	18	22
SOPEG_0626	226	201	168	158	121	93	56	33	30	41	53	43	102	61	66	59	47	82	24	26	31	19	29	28	21	10	17	13	3	6
SOPEG_0627	190	209	248	226	261	174	113	45	83	71	115	105	283	275	254	193	225	280	296	263	246	219	238	213	100	117	88	86	53	60
SOPEG_0631	41	46	53	47	43	27	13	7	21	12	13	14	33	20	23	16	24	23	28	9	34	18	19	15	10	7	20	10	2	8
SOPEG_0633	479	603	478	389	352	322	145	88	112	77	84	110	208	111	126	138	187	252	136	104	108	56	85	85	28	33	56	21	16	27
SOPEG_0634	338	332	313	296	268	257	108	67	79	88	77	87	253	170	188	183	172	189	210	156	201	126	160	180	99	78	78	45	28	29
SOPEG_0635	651	740	592	579	512	334	258	155	171	164	221	207	467	323	348	349	279	307	432	358	355	393	294	350	215	177	156	97	57	87
SOPEG_0636	125	106	102	120	96	77	43	26	44	27	22	37	73	56	46	41	40	51	53	49	39	58	62	60	35	28	17	13	10	10
SOPEG_0637	413	378	345	517	375	340	328	102	151	236	233	237	416	226	260	210	214	239	326	232	244	411	463	436	240	218	168	171	97	93
SOPEG_0641	138	186	110	152	101	150	65	43	61	73	88	115	107	136	117	51	59	65	46	46	66	38	30	59	16	19	27	13	8	24
SOPEG_0642	1123	1105	1470	1000	652	597	1226	142	76	1838	2561	2438	6625	5301	5969	3457	3583	5156	2816	2161	2184	2354	2394	2987	1002	1010	1029	468	340	396
SOPEG_0644	425	505	432	421	373	304	141	95	98	103	138	123	334	224	273	249	243	248	286	243	306	209	252	235	129	122	99	68	64	41
SOPEG_0647	105	77	61	66	41	37	47	15	17	29	14	33	72	48	43	33	28	39	39	49	37	45	31	46	17	8	11	5	7	4
SOPEG_0648	321	211	137	258	171	152	135	48	63	85	76	72	233	136	133	144	121	211	153	99	137	104	147	133	73	54	52	47	21	37
SOPEG_0650	3665	3954	3045	2489	2329	1980	1491	1445	1415	706	912	717	793	548	569	656	566	648	624	576	645	655	682	628	384	372	343	250	183	243
SOPEG_0653	1727	1579	1416	1363	945	942	555	307	406	324	339	348	907	397	456	653	533	640	643	565	619	337	393	415	213	212	149	117	87	79
SOPEG_0654	2425	2704	2516	2369	2183	1838	1117	585	862	526	696	699	1844	1228	1328	1359	1237	1551	1535	1398	1456	1268	1392	1175	639	534	501	307	238	286
SOPEG_0655	5074	6190	5487	4769	4963	3706	2542	1568	1573	1605	2336	2269	4083	3344	3640	2706	2692	3260	2896	2407	3000	2716	2262	2804	1287	1296	1416	825	649	752
SOPEG_0657	59	72	63	45	56	37	16	15	16	20	15	19	27	36	21	29	26	38	23	18	21	25	28	34	17	16	12	4	8	8
SOPEG_0659	327	368	318	332	265	229	113	64	86	72	102	87	227	157	179	214	187	204	218	189	189	186	162	166	114	96	75	68	34	40
SOPEG_0668	995	991	872	1136	1021	792	441	195	291	291	302	368	1827	957	1007	946	681	874	792	677	752	667	634	603	322	272	234	149	105	142
SOPEG_0669	783	669	709	758	640	545	347	215	185	179	259	236	732	385	485	599	503	508	778	669	735	590	610	673	296	227	274	125	128	160
SOPEG_0670	1476	1274	1215	1322	1045	871	479	307	301	243	373	374	983	672	764	657	633	823	970	830	973	785	1016	933	480	379	373	228	178	225
SOPEG_0671	714	696	592	682	613	405	314	190	184	154	181	166	492	280	340	347	279	344	552	384	413	501	463	481	255	225	202	148	92	107
SOPEG_0672	4590	5660	5563	4868	5309	3910	2803	1930	2156	1494	2534	2301	4318	3137	3427	3598	3463	4322	3579	3424	3593	3189	3650	3255	1772	1777	1682	846	824	872
SOPEG_0673	2998	3180	2807	2996	2576	2115	1606	922	1145	732	969	887	2197	1388	1568	1763	1386	1724	2156	1616	1886	1791	1823	1706	1003	797	790	439	310	398
SOPEG_0674	792	969	948	897	806	672	486	223	339	197	312	275	504	418	505	369	442	515	530	443	524	506	529	495	266	243	262	149	79	128
SOPEG_0675	7106	5009	4154	4491	3346	2700	1926	888	994	1071	985	872	2835	1556	1794	1974	1433	1858	1738	1485	1667	1366	1565	1462	952	495	515	354	206	231
SOPEG_0676	3410	2883	2857	2712	2113	1908	1384	786	923	913	1047	1046	2497	1642	1668	1901	1410	1600	2130	1495	1623	1713	1630	1526	1097	825	709	539	389	390
SOPEG_0677	417	395	420	329	245	262	120	90	108	75	81	77	187	98	149	130	155	240	158	126	181	64	75	119	46	38	71	18	39	42
SOPEG_0679	942	862	762	939	713	708	357	219	227	142	181	195	374	217	248	311	209	278	377	272	273	228	225	232	149	121	97	89	52	60
SOPEG_0681	55	45	45	36	25	17	14	8	11	10	10	6	14	13	14	11	17	17	17	10	17	15	26	6	24	9	6	8	6	3
SOPEG_0682	99	119	106	126	89	99	46	32	15	24	18	37	110	66	65	71	87	94	58	77	76	46	54	66	36	37	30	24	10	20
SOPEG_0683	186	209	180	166	170	179	79	94	98	51	65	77	185	164	177	145	184	205	172	141	193	146	164	177	72	73	66	32	35	40
SOPEG_0684	156	175	160	151	137	125	48	36	35	34	65	43	184	149	180	171	148	166	151	159	193	120	123	188	62	61	48	19	21	26
SOPEG_0685	168	205	200	190	169	162	75	62	65	49	90	82	201	157	176	161	171	215	254	216	219	138	223	153	84	72	68	37	31	48
SOPEG_0686	418	368	331	526	402	288	339	188	213	116	143	164	235	188	152	160	191	199	260	158	211	339	295	276	182	145	102	69	47	52
SOPEG_0687	166	89	97	167	182	108	299	114	74	166	229	257	182	332	234	295	125	133	107	95	83	210	150	97	85	90	68	26	30	24
SOPEG_0688	73	51	33	117	108	59	164	58	51	112	198	162	88	107	83	132	67	68	58	47	33	137	100	45	52	43	33	15	17	17
SOPEG_0689	559	358	360	712	645	464	1077	401	304	531	890	836	295	577	435	468	385	486	451	270	242	698	761	576	368	363	316	168	123	105
SOPEG_0690	310	207	253	405	300	200	644	227	134	256	356	365	190	250	199	146	127	198	187	131	124	320	319	262	164	158	111	73	63	55
SOPEG_0691	1378	1156	1320	1512	1367	1084	1709	833	703	831	1398	1323	767	990	827	570	696	792	792	594	565	1059	1105	951	539	468	416	219	154	191
SOPEG_0692	531	525	499	753	562	485	802	324	312	321	532	467	294	341	324	242	275	362	399	237	278	487	521	392	262	230	179	104	63	94
SOPEG_0693	518	470	512	610	595	445	641	301	273	328	573	524	318	400	363	232	297	409	372	281	281	413	491	431	219	241	156	97	62	90
SOPEG_0694	436	397	347	478	443	328	501	258	198	269	421	347	318	309	305	246	258	338	467	287	337	351	429	450	192	222	153	113	87	92
SOPEG_0696	4060	3616	3202	3522	2531	2169	1230	545	738	852	808	691	2235	1073	1299	1506	1307	1636	1418	1154	1326	1087	1163	1303	596	480	482	332	163	214
SOPEG_0697	2267	2392	2241	1824	1707	1461	633	345	441	428	590	553	1525	743	968	938	1053	1356	1005	675	930	552	774	816	344	319	292	177	131	186
SOPEG_0698	204	296	269	200	195	185	102	28	51	72	82	83	192	124	131	129	102	106	139	84	113	94	75	69	51	32	27	17	23	23
SOPEG_0699	988	921	988	595	541	383	221	115	133	126	124	177	442	192	242	298	245	325	232	256	276	139	194	197	102	70	84	41	23	46
SOPEG_0701	2847	2828	2149	3475	2790	2727	1120	665	761	758	843	975	1722	1045	1015	944	1040	1258	1071	1059	980	951	879	729	496	424	428	257	202	224
SOPEG_0702	573	575	528	649	494	578	229	125	181	144	176	136	438	178	284	311	336	370	413	376	444	171	225	315	112	125	114	82	67	57
SOPEG_0703	3750	3369	3162	3190	2666	2436	1037	857	854	619	820	823	1510	833	1040	1184	1325	1684	1615	1436	1648	735	980	1044	454	381	434	217	163	254
SOPEG_0704	6601	6242	5544	6471	4801	4141	2312	1227	1777	1894	1954	1911	3959	1803	2073	3289	2542	2878	4142	2688	3133	2361	2232	2374	1346	1086	935	735	434	525
SOPEG_0705	5009	3564	3589	4105	2697	2225	1539	601	768	1285	1151	967	2439	1040	1166	1868	1521	1928	2458	1789	1877	1295	1330	1403	737	514	456	398	215	208
SOPEG_0706	2469	2478	2228	2525	2216	1951	765	531	648	394	464	490	1266	625	723	961	898	1101	1100	854	937	605	682	576	313	293	239	152	110	101
SOPEG_0708	1488	1536	1305	1611	1289	1291	487	381	421	282	361	389	695	415	442	397	452	555	435	444	533	343	478	480	218	209	195	129	98	146
SOPEG_0711	376	365	296	305	284	216	119	84	76	67	113	97	237	180	187	200	170	192	217	184	224	132	139	213	103	101	79	33	46	56
SOPEG_0716	448	517	466	501	428	330	214	131	164	181	173	199	332	247	270	254	212	271	294	242	247	220	227	270	140	117	126	56	60	60
SOPEG_0719	721	682	612	601	496	396	251	146	159	150	226	196	460	325	361	373	282	321	420	376	346	384	343	345	206	174	166	97	70	101
SOPEG_0720	15815	16466	13738	13379	11969	9080	4701	2896	3517	3675	4210	3962	12922	8478	9019	9327	7184	8056	9710	7273	8202	7867	6722	7041	3830	3527	3394	1933	1560	1987
SOPEG_0725	594	582	591	570	516	410	267	131	164	149	189	194	566	369	367	441	307	461	551	526	442	381	473	431	214	221	201	124	85	101
SOPEG_0726	1783	2041	1921	1506	1319	1141	533	333	420	349	485	433	1214	804	981	967	910	1116	1046	820	939	653	704	635	338	328	309	168	161	200
SOPEG_0729	250	195	171	202	155	115	78	34	51	45	62	58	169	88	113	135	78	85	182	127	146	125	103	119	52	60	40	17	16	18
SOPEG_0730	92	107	82	119	88	91	65	60	48	46	68	48	96	83	81	67	29	50	95	46	64	97	136	130	69	61	46	54	34	27
SOPEG_0731	3055	2890	2613	7582	5781	4963	4319	2473	1832	1856	2152	2056	4592	2562	2845	2342	1769	2158	7482	4940	6188	9195	8909	9223	5958	4715	4163	2922	2092	2026
SOPEG_0732	3987	3707	3371	8971	6636	5953	5557	2414	2142	1990	2414	2396	6131	3565	4279	3416	3049	3634	11640	8756	9753	12668	14952	13845	8500	7392	5946	3663	2699	2763
SOPEG_0733	620	543	561	554	379	337	286	173	183	150	156	135	460	305	343	379	284	371	540	358	466	435	458	427	232	229	203	101	70	116
SOPEG_0734	86	94	84	93	79	67	37	23	25	20	27	18	58	37	52	27	37	40	68	42	39	29	29	41	16	15	9	12	9	9
SOPEG_0735	3851	4048	3653	3573	3143	2848	1271	696	955	861	1056	1214	2056	1271	1372	1287	1542	1972	1497	1232	1357	869	1004	1276	613	610	575	349	254	253
SOPEG_0739	330	351	308	302	267	215	120	62	75	81	108	96	222	141	159	187	189	147	218	168	169	138	169	177	67	71	57	34	26	27
SOPEG_0741	366	336	362	343	282	265	184	86	121	117	144	134	282	193	215	197	172	197	242	190	265	198	205	241	101	114	101	60	51	35
SOPEG_0745	373	394	352	443	387	342	197	123	135	153	179	180	299	216	240	223	178	208	202	203	224	189	214	255	115	130	117	69	39	56
SOPEG_0746	5435	4724	3660	3951	3495	2599	1706	928	780	1313	1905	1833	3377	2880	2722	2029	1777	2497	1990	1663	2217	1667	1504	1929	882	741	839	513	348	403
SOPEG_0747	7400	8005	7524	6598	6765	4968	2480	1405	1463	1583	2179	2198	7643	5425	5965	5316	4467	5326	6432	4566	5470	4478	4323	4712	2522	2130	1929	1163	809	965
SOPEG_0748	2456	2220	2052	1828	1765	1378	622	394	430	458	558	536	2184	1481	1801	1879	1324	1540	2048	1728	2125	1380	1502	1680	725	622	629	341	289	405
SOPEG_0749	2482	2593	2450	2355	2100	1813	1066	602	835	600	577	602	1289	737	826	695	753	810	864	599	729	552	470	588	311	259	218	193	126	133
SOPEG_0750	487	417	392	630	547	283	672	259	138	422	454	583	1516	3412	2130	1690	833	820	982	897	573	1800	1393	996	568	655	545	450	362	384
SOPEG_0751	1079	1165	1084	864	858	676	379	279	348	188	287	225	633	344	334	432	424	435	424	371	373	324	389	373	218	154	141	98	78	119
SOPEG_0752	1053	1022	970	865	833	718	382	253	265	194	234	294	750	599	590	542	490	607	604	517	616	555	629	640	299	236	266	115	101	143
SOPEG_0753	279	317	301	288	253	245	143	50	103	90	156	150	378	277	356	308	252	353	311	344	337	220	329	340	79	119	112	60	39	56
SOPEG_0754	1586	1430	1263	3636	2641	2084	3638	2154	1506	1354	1789	1197	1260	882	979	1098	740	941	3422	2082	2002	6237	6780	5446	4415	3796	2934	1973	1502	1348
SOPEG_0757	1486	1787	1514	1392	1136	1179	438	257	438	363	448	460	921	487	645	592	687	896	479	427	427	278	277	338	191	169	182	108	77	104
SOPEG_0759	150	100	137	201	144	155	321	90	107	189	334	215	524	521	536	372	383	472	736	546	606	754	828	793	434	409	357	196	137	183
SOPEG_0761	44460	41278	35839	33262	24130	19668	12089	7318	9450	8159	8458	8332	14859	6502	7390	7789	9371	13215	8795	6120	7437	3215	3351	5526	3050	2623	2620	1785	1156	1055
SOPEG_0762	205	152	143	132	99	115	81	30	38	37	42	26	136	64	72	65	56	64	85	44	62	70	65	66	49	25	17	26	9	3
SOPEG_0763	170	165	181	200	144	139	88	44	64	66	87	70	147	101	103	110	102	140	147	116	127	87	110	142	57	48	51	41	33	20
SOPEG_0764	287	314	270	258	245	217	126	73	102	71	96	106	286	180	192	236	159	221	257	186	192	180	133	173	114	90	63	44	33	43
SOPEG_0765	2491	2247	2140	2075	1564	1163	993	602	680	469	570	529	1454	882	932	1095	842	1015	1779	1086	1125	1289	1057	834	743	464	363	337	166	211
SOPEG_0774	836	742	770	713	664	458	432	267	196	161	227	178	393	247	216	258	218	255	311	248	279	423	345	313	217	133	129	80	65	65
SOPEG_0776	481	457	424	435	382	346	214	109	130	115	220	209	401	271	271	288	256	276	345	292	357	268	305	292	154	148	136	87	51	90
SOPEG_0781	618	627	538	644	584	425	333	199	224	235	300	309	484	352	372	342	313	343	367	330	358	306	350	357	196	165	178	98	86	101
SOPEG_0783	108	111	99	117	104	90	55	24	39	21	39	27	72	58	58	50	48	66	62	40	48	49	60	57	17	28	17	12	5	12
SOPEG_0784	729	716	646	624	593	410	323	182	199	187	264	221	584	388	389	451	352	385	491	400	454	504	390	381	258	214	187	114	75	102
SOPEG_0785	266	215	224	293	274	208	531	106	72	395	614	633	907	1198	974	787	355	481	384	291	287	570	377	363	175	234	194	141	94	90
SOPEG_0796	431	447	404	429	379	332	141	79	118	99	144	163	365	262	314	288	253	302	302	272	321	226	290	244	128	107	100	47	54	74
SOPEG_0800	559	605	514	603	510	458	307	172	158	187	231	257	392	325	292	317	278	306	345	274	372	289	290	340	185	150	156	90	65	76
SOPEG_0801	917	890	782	750	756	659	382	200	255	215	366	318	682	528	590	505	438	502	492	424	509	377	459	497	259	183	228	127	130	161
SOPEG_0803	200	154	141	166	152	120	58	47	35	36	51	38	131	78	82	76	61	92	81	65	74	61	71	71	39	29	35	17	9	18
SOPEG_0805	347	337	318	275	275	230	122	60	76	78	84	72	222	151	157	186	154	182	178	187	172	126	145	173	90	68	71	51	26	40
SOPEG_0807	429	329	317	343	260	189	160	66	86	86	117	92	326	238	206	224	147	228	255	234	183	190	183	187	126	87	76	62	32	31
SOPEG_0809	2150	2320	2007	1634	1454	1157	516	363	444	332	415	437	794	533	539	552	568	914	593	581	558	413	342	414	209	215	217	129	103	105
SOPEG_0810	1386	1625	1322	1327	1223	993	696	502	616	282	386	362	1009	796	825	829	732	761	988	862	932	837	974	886	486	397	333	211	171	207
SOPEG_0811	91	93	66	116	66	65	37	27	37	16	36	25	102	42	85	72	70	99	89	72	125	63	74	73	39	37	38	24	21	18
SOPEG_0816	1696	1493	1325	1142	941	730	495	275	264	263	290	285	814	502	500	534	380	452	480	376	400	307	361	346	244	167	174	119	78	88
SOPEG_0818	521	543	495	557	501	451	283	155	205	222	283	271	464	307	345	328	267	334	365	290	346	305	293	340	173	159	166	106	78	71
SOPEG_0820	2618	2481	1954	1773	1417	1156	713	524	572	332	381	321	1208	708	779	824	817	1165	981	788	729	577	550	499	407	279	287	148	114	169
SOPEG_0821	225	247	256	140	142	106	122	52	42	61	76	107	140	162	152	176	150	171	206	158	155	172	160	205	130	142	108	77	35	46
SOPEG_0824	2976	2796	2845	2475	2074	1649	1075	612	847	696	806	789	2132	1208	1327	1485	1398	1748	1883	1529	1460	1212	1228	1419	721	616	580	358	257	278
SOPEG_0830	767	794	606	600	518	399	287	178	146	198	224	245	482	387	343	410	299	362	454	407	392	402	399	369	239	208	170	88	84	91
SOPEG_0832	347	315	294	299	243	214	97	44	82	84	92	92	229	174	171	176	146	181	194	168	178	152	149	144	88	74	54	45	32	41
SOPEG_0833	227	229	264	212	193	187	102	52	78	55	95	82	201	150	156	196	173	201	216	218	264	172	227	268	126	110	83	41	50	90
SOPEG_0835	323	282	285	323	289	227	170	97	126	83	87	79	180	125	135	149	113	135	141	118	138	153	199	158	95	65	84	58	31	55
SOPEG_0836	1826	1693	1338	1560	1158	1096	378	238	355	234	289	310	631	359	357	389	386	450	389	271	385	222	289	290	135	118	115	76	54	74
SOPEG_0838	2757	2172	2001	2503	1868	1433	1130	523	586	332	326	382	904	409	447	661	484	672	1790	873	829	1392	1119	986	823	539	465	336	175	183
SOPEG_0839	686	658	607	745	623	518	420	254	261	242	340	338	513	344	397	353	301	343	384	334	368	352	406	413	202	193	197	99	89	99
SOPEG_0840	610	577	505	509	505	404	314	161	186	163	252	230	467	293	292	344	254	299	350	288	358	324	353	361	195	178	150	81	57	83
SOPEG_0846	236	210	197	210	146	121	58	31	44	65	76	50	140	72	74	130	80	74	179	74	120	115	74	88	49	46	28	17	12	17
SOPEG_0852	15	13	11	20	11	14	0	3	4	2	8	6	15	9	12	11	12	9	8	12	3	5	9	15	7	7	5	2	0	2
SOPEG_0855	2217	2216	2197	2172	1884	1977	822	604	680	574	585	654	1233	930	856	757	831	816	632	629	690	491	621	693	266	275	326	198	140	174
SOPEG_0856	5268	5233	4591	5577	4906	3737	1944	1185	1439	1189	1418	1463	3168	1913	2159	2200	2095	2706	1902	2084	2169	1425	2013	1886	917	773	700	457	348	333
SOPEG_0857	144	184	184	199	146	155	111	94	88	62	67	61	57	42	55	30	42	47	19	23	31	26	36	25	15	8	16	10	8	11
SOPEG_0858	475	491	488	500	422	341	271	157	169	150	235	197	388	313	314	273	237	314	300	257	282	243	244	318	166	115	130	81	72	83
SOPEG_0861	316	332	304	290	272	219	108	69	85	70	94	80	222	154	164	174	137	175	200	169	165	119	128	143	72	90	79	27	24	31
SOPEG_0862	587	604	540	507	466	459	270	140	152	192	230	232	459	370	388	409	294	331	537	390	385	408	336	364	220	204	146	85	81	96
SOPEG_0863	162	135	107	126	107	94	54	32	46	31	39	32	80	60	61	40	60	77	62	50	47	56	57	39	19	26	21	15	9	11
SOPEG_0866	1297	1549	1381	1560	1311	1003	574	331	489	402	460	465	1428	849	933	1028	931	1360	1772	1283	1114	1012	878	1027	388	468	429	253	171	228
SOPEG_0867	610	560	610	537	508	466	257	142	200	177	290	290	506	277	349	352	353	404	393	273	376	253	317	382	144	102	116	61	56	56
SOPEG_0868	1162	1248	1249	1126	1022	744	571	355	396	233	358	362	754	464	413	574	446	541	650	450	494	693	541	409	262	265	211	122	104	98
SOPEG_0869	1500	1495	1457	1507	1326	1074	901	516	643	386	601	562	1056	757	795	840	697	890	1011	902	907	880	983	822	555	498	427	250	193	221
SOPEG_0871	7288	8570	7455	6984	6167	6095	2877	1484	2221	2118	2512	2992	4108	2925	3270	1853	3237	4647	1590	1329	1569	626	874	1208	633	623	684	517	392	390
SOPEG_0872	91	64	40	79	48	57	17	15	22	23	22	25	79	23	37	38	51	70	49	29	26	19	14	24	13	9	8	10	11	6
SOPEG_0873	636	711	649	643	574	475	312	218	262	148	190	195	573	414	370	405	350	437	532	392	479	363	396	389	249	210	200	104	93	115
SOPEG_0874	135	117	132	123	111	92	58	29	41	37	56	54	138	113	124	108	74	77	137	138	126	117	134	136	44	65	47	27	30	26
SOPEG_0875	238	231	235	256	198	186	89	66	58	60	63	92	320	208	171	211	181	231	245	220	234	197	171	213	119	80	74	59	43	49
SOPEG_0877	255	292	341	251	214	212	121	69	86	48	97	71	191	130	142	151	138	152	132	155	188	103	134	114	55	47	58	36	25	32
SOPEG_0879	129	98	118	108	104	83	44	28	33	23	28	44	58	52	57	44	36	48	69	42	57	58	42	53	26	21	13	13	8	12
SOPEG_0880	703	794	613	608	605	480	329	202	179	242	315	231	574	413	384	486	348	474	582	446	439	554	483	420	268	244	199	113	109	90
SOPEG_0881	129	130	128	121	99	102	51	34	35	31	43	34	65	61	50	66	63	75	59	56	71	48	58	53	39	22	36	18	6	10
SOPEG_0882	1184	1214	1085	882	874	799	534	330	295	251	415	381	946	625	726	652	595	782	880	662	787	610	706	628	336	342	282	207	135	160
SOPEG_0884	698	771	692	373	372	303	132	107	130	125	129	128	208	109	101	156	174	248	98	119	99	45	91	53	34	34	30	23	14	16
SOPEG_0885	608	643	578	424	419	285	242	166	204	87	113	108	157	85	104	132	140	195	129	100	122	123	171	132	81	93	65	55	28	40
SOPEG_0887	401	439	461	368	299	246	180	103	129	87	157	115	366	198	227	262	230	285	253	241	236	154	238	167	88	78	76	54	41	57
SOPEG_0888	601	653	601	582	504	501	415	205	203	157	271	227	479	319	424	450	386	453	423	405	440	316	479	346	241	200	158	95	84	107
SOPEG_0889	3214	3019	2818	2955	2673	2043	1623	934	1052	781	1009	939	2320	1448	1465	1853	1321	1626	2321	1563	1582	2385	1825	1521	1218	892	765	503	330	370
SOPEG_0891	238	227	169	115	120	105	45	33	25	44	40	48	100	78	65	83	71	87	55	75	102	66	58	40	25	22	22	20	5	19
SOPEG_0893	1629	1500	1484	1392	1256	1006	617	271	314	313	408	431	1312	835	939	1026	823	1061	1222	1011	1047	789	834	791	474	375	303	228	143	210
SOPEG_0894	14270	13952	12355	9985	8754	6090	3515	1991	2364	2610	2295	2224	6998	3422	3769	3986	3395	4360	4031	2936	3340	2007	2009	2336	1595	1091	1121	875	413	479
SOPEG_0895	1516	1364	1358	1225	906	892	324	191	302	265	301	292	1100	509	667	712	586	795	609	446	471	319	323	382	195	150	139	104	86	70
SOPEG_0896	1181	1336	1196	818	737	631	291	210	241	198	207	206	630	403	479	409	480	651	417	406	343	263	280	271	124	137	118	71	50	36
SOPEG_0897	5843	6361	5765	5458	4790	3852	3181	2095	2755	1391	1693	1477	3032	1801	1915	2283	2091	2558	2543	1909	2069	2397	1868	2015	1133	1084	1018	546	468	440
SOPEG_0898	2170	2504	2432	2630	2431	2129	1227	666	971	823	1422	1284	2137	1688	1915	1461	1760	1929	1474	1471	1629	1096	1328	1227	690	683	570	310	300	410
SOPEG_0899	348	338	314	278	233	180	106	58	75	59	72	51	160	111	148	120	115	162	160	133	132	71	93	101	59	37	45	24	18	15
SOPEG_0900	474	446	429	461	378	348	165	119	160	93	129	91	344	193	213	267	219	274	371	367	429	236	302	259	146	92	90	67	45	77
SOPEG_0901	649	561	613	704	595	503	327	248	249	120	118	125	383	240	201	257	256	307	488	395	421	333	326	348	222	145	124	82	64	78
SOPEG_0902	18914	20157	19432	22825	18328	16801	9001	8422	8872	3484	2757	2840	7171	4751	4005	4973	4732	5035	10340	10077	11067	9185	9412	10467	5299	4385	4119	2554	1925	2105
SOPEG_0903	253	297	323	272	219	165	155	66	67	58	89	73	148	112	123	152	138	155	179	153	149	119	154	155	89	78	71	40	41	51
SOPEG_0904	448	480	459	494	429	299	217	176	166	104	140	127	279	187	190	200	173	240	255	237	193	341	265	285	145	121	115	72	71	40
SOPEG_0906	651	683	586	747	646	518	420	251	247	246	339	336	538	339	365	401	300	303	390	325	361	353	374	411	217	181	164	114	60	108
SOPEG_0908	4281	3785	3388	3341	2674	2227	1382	869	1182	832	773	705	1050	540	538	613	666	969	686	571	706	385	477	549	406	304	258	209	142	108
SOPEG_0909	595	661	558	622	570	456	408	182	213	169	259	268	453	283	315	315	273	344	313	241	280	230	221	260	147	115	92	49	33	59
SOPEG_0910	178	159	164	124	120	98	61	22	66	21	30	32	67	35	45	48	40	70	62	36	33	19	39	26	20	16	13	10	11	7
SOPEG_0911	2700	2185	2019	2076	1559	1258	858	404	552	630	711	649	2360	973	1042	1630	1125	1307	1942	1129	1223	1241	929	948	479	411	370	248	144	195
SOPEG_0912	708	699	755	511	449	404	208	107	176	142	178	183	390	307	302	329	352	433	364	327	318	227	347	276	165	154	152	65	74	79
SOPEG_0913	1038	1167	1093	880	808	692	448	307	384	243	268	242	714	440	541	566	535	722	704	579	685	627	664	547	326	303	283	178	131	159
SOPEG_0914	1539	1797	2037	948	918	787	820	365	605	480	635	713	1091	682	953	931	890	1095	854	715	843	740	1010	807	426	429	394	196	180	202
SOPEG_0918	2393	1597	1409	1598	998	827	885	438	497	473	387	410	851	401	410	574	402	503	728	422	477	494	552	591	431	326	248	246	154	122
SOPEG_0921	785	738	633	1245	988	938	1010	508	427	340	447	361	914	519	543	456	436	512	1202	781	894	1808	1947	1657	1145	927	822	506	363	379
SOPEG_0922	257	299	246	538	373	451	341	217	193	142	174	149	332	236	202	201	170	195	363	223	246	536	579	545	370	352	302	191	129	113
SOPEG_0923	449	435	363	390	333	271	151	88	96	88	86	105	280	135	196	206	170	220	238	199	255	160	198	194	131	88	73	42	39	55
SOPEG_0925	2047	1992	1936	1942	1490	1329	901	496	665	363	453	518	1185	734	791	869	798	966	1172	948	1021	1017	927	919	543	456	368	249	199	194
SOPEG_0926	10885	7667	6587	4773	3035	2557	2456	1337	1706	1210	1100	1050	1988	836	866	1021	919	1313	1033	792	787	619	642	647	416	309	249	205	120	118
SOPEG_0929	599	684	607	570	473	345	253	145	138	161	234	190	409	326	355	340	267	308	414	351	384	398	331	333	207	175	134	88	65	70
SOPEG_0930	98	122	106	101	103	84	50	45	30	35	28	25	77	49	46	36	43	55	62	35	31	35	42	50	31	19	16	15	9	8
SOPEG_0937	585	549	468	571	509	452	293	171	173	179	251	277	474	327	341	344	271	363	376	281	339	298	313	295	167	155	148	86	68	80
SOPEG_0940	4363	4345	3518	2987	2638	1976	1364	797	1121	804	877	896	1689	1009	1098	1373	1106	1586	1683	1081	1092	1219	975	896	614	449	463	279	178	198
SOPEG_0941	611	656	603	645	551	474	330	188	215	219	362	304	471	342	344	349	272	309	398	324	333	344	332	314	192	172	162	92	76	76
SOPEG_0946	1280	1394	1318	1233	1079	955	668	309	357	353	524	489	754	593	665	581	599	747	766	689	632	656	773	695	427	303	296	219	135	170
SOPEG_0947	1849	2044	1815	1846	1833	1465	995	554	602	477	718	782	1407	949	1102	1138	1032	1261	1428	1173	1310	1273	1322	1322	633	679	578	296	289	332
SOPEG_0948	1835	1878	1569	1710	1514	1193	855	630	608	392	521	505	1334	812	1002	1161	890	1282	1377	1210	1413	1155	1508	1246	648	667	582	270	212	313
SOPEG_0950	154	120	104	132	87	79	36	26	19	23	21	36	90	39	35	62	39	68	65	71	59	36	42	26	11	14	12	4	7	7
SOPEG_0951	1320	1226	1179	1041	964	864	378	273	277	218	307	330	744	448	468	582	490	596	601	544	583	386	465	466	247	200	178	116	72	105
SOPEG_0952	929	768	674	516	447	342	232	153	173	96	131	97	319	234	215	183	196	231	192	164	194	182	183	157	95	84	64	39	29	48
SOPEG_0953	3390	2419	2119	2387	1461	1139	1532	593	757	726	612	481	2178	812	788	1287	726	950	1512	691	705	1203	966	869	603	372	309	295	122	156
SOPEG_0954	1232	1191	1008	840	751	572	629	352	431	328	378	297	836	582	594	580	526	559	909	638	781	797	841	830	558	468	436	236	208	216
SOPEG_0957	1071	1181	1183	855	882	713	357	213	309	174	285	292	621	385	464	509	471	587	544	462	493	410	430	416	209	219	193	103	89	135
SOPEG_0958	99	74	54	46	36	37	38	18	13	12	6	20	36	20	33	30	23	16	32	24	43	13	17	20	6	23	16	2	5	6
SOPEG_0959	74	63	63	53	31	41	28	25	13	13	13	6	41	22	32	33	31	44	42	41	48	29	30	31	10	12	8	9	3	9
SOPEG_0965	686	606	613	739	654	535	412	255	263	247	419	353	471	362	361	408	324	381	385	304	372	383	386	420	213	189	165	113	89	96
SOPEG_0967	624	628	579	730	669	469	403	223	233	243	361	333	483	388	395	358	294	354	377	311	417	365	371	366	203	200	165	113	81	85
SOPEG_0968	121	103	87	51	58	42	37	20	20	15	31	33	60	43	53	37	47	53	48	43	47	48	50	31	14	28	27	8	4	22
SOPEG_0970	105	104	87	105	79	76	57	26	27	22	31	21	64	41	32	45	32	61	52	56	46	38	48	57	24	21	19	10	5	10
SOPEG_0971	795	827	737	723	529	412	311	194	173	224	252	276	591	411	402	459	319	409	533	414	460	531	455	453	241	242	211	110	81	102
SOPEG_0975	328	341	259	245	242	171	110	69	71	70	77	73	220	144	180	183	181	154	173	156	156	102	121	136	63	90	57	26	17	34
SOPEG_0977	190	178	196	169	163	114	53	28	47	48	62	47	218	154	126	144	91	143	219	145	139	132	120	132	92	63	37	36	16	19
SOPEG_0979	261	285	237	212	187	176	70	43	65	57	69	58	176	129	128	135	119	150	160	150	136	103	119	115	70	70	52	28	18	28
SOPEG_0980	2631	3057	2612	2530	2646	2039	1030	573	593	847	1131	1293	2030	1552	1649	1476	1196	1512	1225	1111	1223	737	856	1029	488	442	524	225	235	240
SOPEG_0983	598	681	635	849	737	792	326	237	245	280	393	416	616	390	517	447	441	560	413	489	572	285	347	358	139	195	148	80	75	106
SOPEG_0986	403	439	423	381	376	340	220	193	171	108	183	162	371	278	336	309	303	323	321	370	342	291	381	384	149	162	118	61	68	67
SOPEG_0988	121	137	116	115	122	90	52	30	31	29	30	40	88	51	65	51	48	64	63	46	51	42	72	45	36	21	19	10	5	15
SOPEG_0990	4203	3878	3473	4442	3469	2705	2603	1563	1696	1115	1321	1209	2689	1756	1787	2125	1740	2002	2999	2434	2272	2828	2966	2360	2027	1380	1124	906	549	643
SOPEG_0991	32	39	38	37	40	20	16	14	7	9	7	7	18	26	21	14	22	26	22	30	29	31	29	22	11	22	8	0	5	5
SOPEG_0994	2864	2889	2468	1882	1662	1424	965	671	870	494	625	615	1336	1060	1113	929	987	1228	1069	1003	1137	787	974	1038	464	458	406	256	232	239
SOPEG_0995	2399	2531	2376	1569	1422	1170	686	379	517	415	473	541	1114	796	789	773	801	1057	894	734	852	724	782	871	420	339	332	176	145	190
SOPEG_0998	408	429	348	320	312	266	122	94	116	69	91	111	332	205	273	248	186	237	335	243	237	191	212	228	130	121	93	64	50	76
SOPEG_1002	71	92	92	122	134	84	68	50	37	38	44	44	75	57	69	57	56	72	80	55	49	84	85	89	40	52	54	30	23	20
SOPEG_1003	170	138	160	133	117	110	71	46	73	68	114	73	159	87	116	125	70	123	162	133	184	132	146	118	64	41	82	42	35	47
SOPEG_1005	72	110	102	112	93	62	44	27	37	46	58	46	89	67	57	79	85	72	91	70	103	86	98	94	33	49	28	30	13	29
SOPEG_1007	1577	1674	1571	1450	1151	1007	627	335	426	334	494	464	898	555	674	663	696	786	776	665	766	548	526	551	246	288	259	117	123	137
SOPEG_1009	1978	2151	2115	2093	1777	1563	1062	641	763	562	823	777	1601	1257	1467	1359	1340	1476	1645	1405	1658	1291	1543	1412	754	670	621	360	322	394
SOPEG_1010	849	1043	1043	832	791	653	442	238	270	301	482	462	725	548	570	602	571	676	745	706	832	563	617	535	255	248	256	120	105	173
SOPEG_1011	4233	4374	3717	5109	4482	3837	2034	1582	1534	1019	1239	1163	2420	1584	1834	1755	1433	1756	2500	1900	2422	2171	2309	2395	1244	1146	1057	604	463	535
SOPEG_1012	2106	2250	1903	2765	2318	2070	1000	792	799	447	617	591	1283	851	962	1027	890	1094	1588	1237	1360	1467	1623	1628	948	728	685	404	258	334
SOPEG_1013	218	198	223	299	243	231	76	68	59	51	62	84	118	124	92	109	86	120	174	144	178	128	159	157	66	65	63	30	25	31
SOPEG_1015	169	157	143	191	169	163	59	44	46	31	29	45	92	90	114	85	83	116	118	97	128	91	123	101	35	41	40	17	14	25
SOPEG_1016	179	262	209	227	189	196	82	61	57	38	46	45	138	101	150	152	108	136	210	137	143	148	165	112	76	50	65	31	19	17
SOPEG_1017	68	99	114	133	77	83	40	22	34	36	48	50	92	72	83	69	70	106	93	115	110	105	108	130	48	53	31	31	25	14
SOPEG_1018	327	292	302	356	307	262	158	100	131	78	97	68	230	124	153	198	135	174	181	208	199	167	204	162	97	87	75	45	27	43
SOPEG_1019	195	234	244	243	241	226	108	90	95	59	59	70	211	153	190	149	154	154	133	184	164	145	139	138	63	55	62	36	30	38
SOPEG_1020	115	115	101	140	84	94	49	27	30	18	39	24	45	65	45	53	54	58	73	53	86	53	50	60	29	15	36	12	6	13
SOPEG_1021	555	609	625	674	669	576	447	251	324	221	335	302	578	401	421	521	383	476	558	530	536	706	586	513	348	367	325	180	130	182
SOPEG_1022	402	356	344	345	317	250	281	181	190	79	179	134	208	141	198	181	168	177	243	192	210	299	317	270	169	132	138	80	73	56
SOPEG_1023	149	166	133	133	126	128	91	37	68	40	45	25	63	57	58	48	66	64	79	69	75	169	160	149	125	124	115	49	30	34
SOPEG_1024	3822	4301	3818	3662	3459	2750	1780	985	1243	1021	1543	1493	3252	2312	2592	2240	2098	2674	2547	1899	2357	1888	1839	2186	1083	1028	984	608	497	536
SOPEG_1025	590	594	604	638	459	510	205	97	167	133	163	201	585	374	417	462	464	564	518	443	608	207	437	434	183	176	168	99	84	127
SOPEG_1026	393	386	399	302	306	304	115	53	77	53	77	83	269	159	232	250	198	248	193	203	182	127	163	166	49	66	52	41	36	45
SOPEG_1028	948	849	772	894	689	581	281	248	204	208	249	247	602	434	523	683	508	481	837	703	928	630	721	704	303	312	296	151	137	156
SOPEG_1029	493	498	503	654	531	407	206	158	140	177	218	224	523	289	346	504	313	368	635	501	625	381	438	501	182	175	180	84	77	107
SOPEG_1030	7500	8374	7263	8255	7977	5174	3223	1920	2015	2768	3914	3603	9189	7467	7746	7252	5787	6591	7999	6785	7831	7750	6822	7751	3313	2753	2909	1521	1216	1633
SOPEG_1031	1371	1142	961	1229	1050	826	479	260	320	362	382	421	1462	949	973	1265	702	935	1601	1169	1448	1216	1143	1242	564	510	493	260	245	274
SOPEG_1032	493	580	465	509	538	438	242	120	140	159	208	242	534	477	520	386	408	450	462	451	421	414	415	380	170	159	170	86	51	85
SOPEG_1036	207	186	195	178	145	118	63	42	35	33	43	51	165	72	87	122	88	94	127	86	107	81	107	85	57	39	35	20	12	28
SOPEG_1037	0	7	3	18	17	4	0	0	8	0	0	0	0	0	0	11	4	2	7	0	0	9	13	0	7	4	2	3	4	2
SOPEG_1038	12	18	47	76	27	17	0	0	7	0	0	0	0	0	8	26	13	24	14	3	0	22	19	0	8	25	8	8	1	5
SOPEG_1039	352	346	301	294	307	229	130	81	83	91	92	89	231	156	195	168	180	184	197	180	182	142	161	168	110	88	61	48	30	35
SOPEG_1040	3113	3323	3389	3434	3391	2938	1489	786	1078	988	1418	1490	2658	1985	2316	2112	1774	1816	2320	2043	1997	1698	2196	2078	1048	1079	865	560	486	605
SOPEG_1041	136	120	111	134	92	63	40	21	20	25	28	21	66	26	29	35	28	36	43	28	62	35	48	51	39	26	24	11	9	6
SOPEG_1042	72	48	44	96	51	59	18	15	15	5	21	15	44	29	32	29	20	33	18	29	31	53	38	24	21	12	16	7	6	6
SOPEG_1043	7	3	9	10	12	13	2	4	7	5	4	2	10	5	3	10	5	7	7	2	4	9	7	8	4	1	0	1	2	5
SOPEG_1044	221	257	183	243	235	184	117	74	62	40	87	64	145	103	119	108	111	132	129	105	121	161	148	130	71	71	49	32	23	25
SOPEG_1045	283	290	217	240	217	187	118	68	62	73	77	77	206	142	126	149	150	135	174	133	143	126	165	160	107	68	54	31	28	33
SOPEG_1047	312	291	205	220	199	146	85	51	60	49	58	69	167	117	127	129	117	145	165	131	141	119	149	134	70	48	51	26	23	41
SOPEG_1054	374	358	359	313	252	227	126	67	81	83	103	103	276	188	198	225	187	192	245	184	200	163	181	167	95	87	61	46	43	42
SOPEG_1055	4614	4184	3687	3156	2656	2067	1362	884	1099	841	896	905	2086	1019	1114	1160	1069	1445	1056	714	778	599	647	889	424	371	336	254	162	154
SOPEG_1056	884	818	876	806	716	571	369	195	168	231	251	275	823	700	779	593	692	757	699	716	742	490	667	584	373	316	246	147	125	167
SOPEG_1058	269	221	223	270	213	195	163	88	121	60	93	72	154	114	138	146	119	129	195	121	145	169	163	158	75	70	58	37	33	16
SOPEG_1060	2892	3059	2912	3108	2678	2334	1292	710	995	747	1107	1059	2912	1934	2055	2212	1892	2226	2968	2409	2821	1955	2245	2315	1099	1054	1026	610	472	668
SOPEG_1061	384	316	369	329	323	286	175	110	113	101	122	123	197	157	154	132	131	147	150	131	168	126	187	195	80	71	85	57	41	36
SOPEG_1065	629	651	636	589	507	430	370	189	188	216	290	211	658	476	536	488	343	339	566	448	412	489	548	471	308	182	189	162	94	134
SOPEG_1066	2237	2195	2177	1940	1741	1270	1006	521	623	562	797	657	1826	1349	1363	1419	955	1227	1596	1228	1435	1439	1411	1449	851	745	618	435	317	369
SOPEG_1069	1117	1054	904	843	731	608	340	231	289	182	202	229	530	292	344	361	361	521	407	346	382	234	309	365	198	155	151	112	76	90
SOPEG_1070	4663	4456	4683	4190	3778	3069	1997	1212	1739	845	1183	1102	3027	1941	2095	2431	2096	2373	3234	2465	2536	2329	2623	2340	1417	1257	1053	655	466	582
SOPEG_1071	10835	11271	9037	10571	9355	8255	3749	2708	3701	2258	2541	2567	5159	2575	2547	3195	3295	4834	4250	2902	3056	1960	1883	2679	1386	1174	1063	725	498	535
SOPEG_1072	12571	13130	9139	10649	9204	7692	3573	2611	3498	1875	1981	2085	5337	2472	2550	3479	3498	4624	4411	2884	3006	2280	1982	2121	1329	1016	1030	553	406	485
SOPEG_1073	13318	14423	11113	13099	11528	10459	4221	3494	4511	2065	2585	2530	5862	3144	3201	3745	4175	5560	3988	2956	3466	2127	2087	2628	1280	1085	1063	544	511	598
SOPEG_1074	3454	3587	2908	4205	3936	3570	1328	1014	1303	776	917	873	1829	879	1057	1063	1169	1441	1226	849	952	664	749	836	421	390	409	201	140	178
SOPEG_1076	279	256	226	234	197	184	84	59	48	51	57	60	182	124	94	160	101	136	159	97	153	110	109	109	56	58	53	30	16	37
SOPEG_1079	582	565	585	549	523	400	247	109	189	138	180	162	588	379	399	452	343	428	581	469	477	399	473	430	198	196	200	88	101	103
SOPEG_1080	1905	2001	1969	1595	1223	1143	494	296	417	350	446	519	1174	828	1023	924	881	1086	961	858	888	578	637	648	380	294	275	176	161	195
SOPEG_1081	1355	938	925	915	676	496	341	214	282	152	190	171	511	258	277	371	370	496	448	332	358	217	349	278	174	158	121	84	50	48
SOPEG_1083	279	196	178	176	152	117	65	46	39	36	57	44	166	90	102	147	72	86	186	104	135	111	95	112	50	44	39	28	15	18
SOPEG_1084	86	92	75	134	120	86	65	38	47	48	84	38	80	77	66	60	45	73	86	62	61	104	123	136	64	72	57	41	43	26
SOPEG_1085	3002	2928	2629	7595	5848	4835	4312	2350	1845	1815	2239	2108	4601	2628	2727	2401	1792	2073	7510	5001	6225	9168	8986	9039	5961	4711	4330	2827	2133	2026
SOPEG_1086	4146	4011	3456	9051	6629	5840	5545	2425	2150	1934	2435	2349	6179	3600	4414	3572	3165	3835	11821	9078	9647	12885	15070	14019	8738	7463	6014	3779	2640	2871
SOPEG_1087	587	538	533	524	473	367	245	177	206	140	179	131	456	300	377	370	320	360	493	389	476	476	475	398	215	223	200	106	86	105
SOPEG_1088	88	101	112	82	77	51	33	21	17	14	18	25	39	51	47	28	25	36	72	48	36	39	42	38	25	9	25	6	10	12
SOPEG_1089	3870	3870	3568	3485	3277	2765	1270	673	1020	880	1083	1148	2070	1252	1351	1280	1550	2101	1611	1269	1373	834	1001	1317	634	623	554	344	291	275
SOPEG_1092	697	679	574	732	633	531	412	205	221	269	355	370	496	416	426	401	282	339	388	329	381	354	365	376	202	185	186	100	78	82
SOPEG_1095	494	469	397	475	453	371	305	143	142	130	206	196	309	252	251	233	204	232	242	232	248	248	216	263	158	136	129	65	67	70
SOPEG_1099	664	661	572	678	601	485	411	192	235	216	338	342	473	356	341	359	289	321	426	312	341	403	381	358	206	177	151	99	84	98
SOPEG_1101	729	593	570	658	497	473	331	177	219	195	224	206	594	321	422	416	292	375	524	435	464	308	413	357	269	197	198	120	96	117
SOPEG_1102	1192	1255	1272	1182	933	795	691	444	495	415	512	589	850	700	760	640	676	824	757	835	725	630	803	685	394	339	317	170	131	184
SOPEG_1103	982	869	878	646	522	441	304	181	257	164	262	210	426	208	325	298	290	351	213	232	247	221	217	178	75	78	87	45	42	53
SOPEG_1104	817	873	837	648	507	539	228	127	168	182	196	250	486	252	313	291	356	358	275	278	294	165	218	237	100	83	79	55	26	47
SOPEG_1105	1267	1333	1208	797	734	591	287	191	281	148	195	213	646	327	414	378	401	549	285	241	234	121	132	192	71	63	83	34	46	56
SOPEG_1107	84	69	120	50	62	28	67	37	9	33	73	63	82	49	65	66	44	44	68	58	66	56	67	77	29	31	40	24	20	29
SOPEG_1109	325	285	285	273	197	179	101	64	68	68	91	85	211	131	139	184	143	147	180	155	161	134	133	133	84	76	66	46	30	35
SOPEG_1110	729	868	596	699	558	494	333	207	203	234	286	253	462	287	315	217	271	349	233	180	220	212	117	213	94	106	104	81	41	41
SOPEG_1113	5533	7218	6503	5396	6323	4495	3066	1556	1684	2421	3974	4024	8042	8361	7943	7068	5498	5853	7086	5730	6536	6755	5738	6869	2654	2916	2705	2026	1845	1564
SOPEG_1115	600	621	600	561	528	418	297	158	203	157	276	234	435	316	353	297	281	313	343	300	334	296	313	348	174	162	148	99	78	80
SOPEG_1116	523	541	505	555	492	404	290	147	148	161	204	215	413	297	296	320	238	308	359	289	358	312	319	336	171	144	145	86	59	89
SOPEG_1117	636	641	508	581	479	365	272	194	222	181	220	210	561	378	379	406	336	374	432	404	469	483	547	457	247	195	226	120	97	132
SOPEG_1118	117	102	88	141	88	77	70	25	33	24	40	43	92	66	60	89	62	75	77	83	97	73	83	73	45	37	36	19	12	24
SOPEG_1120	3904	2866	2379	3203	2087	1364	1437	950	862	1238	1236	929	3400	2519	2235	2826	1642	2004	2872	2282	2135	2514	2421	2072	1585	1166	927	782	488	474
SOPEG_1121	168	230	178	200	175	161	78	50	69	23	36	34	72	52	62	50	45	44	63	46	57	66	35	36	24	22	21	7	11	20
SOPEG_1122	61	61	82	56	46	47	23	15	35	7	10	8	32	23	15	25	23	21	18	33	22	16	20	14	11	8	8	5	6	4
SOPEG_1125	8208	8224	7544	6729	5976	4892	2422	1984	2536	2235	2234	2254	4293	2339	2422	2323	2588	3082	2103	1707	1806	1073	1128	1568	722	578	622	500	316	313
SOPEG_1126	4890	4099	3518	2964	2266	1728	1031	686	843	711	641	612	1838	1225	1014	1492	1081	1138	1841	1422	1303	1297	1422	1196	721	622	526	401	217	267
SOPEG_1127	998	1033	865	735	642	560	278	185	204	204	243	269	475	327	348	319	433	519	287	266	287	136	214	297	118	116	113	71	50	65
SOPEG_1128	123	138	104	105	110	94	46	32	42	44	23	30	80	43	49	41	42	60	58	42	46	53	56	44	29	28	21	16	7	10
SOPEG_1129	701	684	552	602	528	361	288	142	145	197	239	236	463	350	322	404	284	338	505	408	378	401	412	360	227	187	191	86	82	69
SOPEG_1130	752	804	629	997	657	798	557	450	490	163	176	195	326	217	243	209	215	261	305	293	291	354	390	324	277	235	265	139	102	150
SOPEG_1132	26613	32071	26170	21440	21548	19315	8724	4052	6681	5037	6778	7376	6001	3668	4372	4366	4922	5608	4998	4107	4128	2575	2883	3525	2462	2037	2094	1401	1105	1283
SOPEG_1133	915	992	930	775	831	612	361	182	291	223	388	411	697	519	497	465	466	675	542	425	533	389	495	609	219	185	213	126	93	134
SOPEG_1134	1787	1988	2149	1944	1976	1257	1371	638	742	600	1010	826	1535	1231	1309	1100	962	1170	1282	873	1219	989	1016	991	676	594	566	346	275	381
SOPEG_1135	1172	1101	1007	1088	1001	705	676	526	471	355	466	426	435	371	363	397	320	377	492	362	384	405	384	314	229	224	189	120	93	104
SOPEG_1136	347	335	328	404	398	313	186	86	104	66	66	75	270	118	195	268	182	225	279	279	338	124	230	216	132	95	109	64	48	75
SOPEG_1137	629	579	480	571	473	318	286	173	193	102	126	96	294	199	223	224	159	242	369	270	274	267	337	299	187	122	116	81	65	53
SOPEG_1138	1123	1138	1083	1106	837	790	458	301	422	172	200	223	474	205	244	318	306	468	433	241	281	269	261	239	210	175	140	117	52	57
SOPEG_1140	1322	1287	1151	1041	886	778	276	204	200	248	290	320	625	401	479	466	482	580	483	389	324	262	342	342	171	137	150	90	56	72
SOPEG_1141	1573	1381	1272	1159	880	790	315	213	230	245	293	236	478	230	298	340	309	438	287	274	301	172	155	191	105	90	85	60	25	43
SOPEG_1142	985	746	562	517	417	395	206	142	131	119	146	144	361	153	206	224	188	264	219	196	232	167	158	166	112	72	76	49	36	43
SOPEG_1144	163	171	211	150	135	97	51	18	39	42	51	37	151	77	99	76	89	73	139	124	126	67	63	79	41	32	37	22	9	21
SOPEG_1145	905	880	851	783	719	621	432	296	329	252	315	275	709	501	633	618	546	612	657	711	708	573	720	612	377	332	284	211	163	228
SOPEG_1146	348	381	341	368	361	314	162	108	120	94	112	116	318	221	223	248	238	344	330	334	379	252	306	303	143	103	122	42	55	69
SOPEG_1147	2583	2698	2609	2744	2382	2131	1212	708	1020	590	677	742	1864	1217	1350	1470	1406	1773	1906	1527	1762	1366	1620	1456	867	715	679	454	304	390
SOPEG_1148	87	108	101	84	54	28	60	27	24	42	36	33	65	64	71	69	49	37	116	64	51	179	187	114	85	86	72	47	23	24
SOPEG_1149	52	70	47	41	33	29	28	11	15	18	20	19	52	43	36	31	29	40	45	35	51	45	52	60	29	17	27	12	12	18
SOPEG_1150	13	9	5	4	8	3	3	2	6	2	1	2	12	1	2	5	8	2	8	3	4	1	6	7	8	5	1	6	0	0
SOPEG_1151	85	112	100	99	113	78	28	21	23	26	38	55	110	96	68	49	87	74	49	39	41	20	33	45	13	17	15	10	4	9
SOPEG_1152	71	69	52	38	34	30	20	16	8	11	17	12	11	11	14	8	13	20	16	10	4	16	19	14	4	6	4	3	4	3
SOPEG_1153	50	54	57	40	38	29	20	10	6	20	21	24	20	22	26	19	25	27	19	14	25	13	21	17	8	11	13	7	5	4
SOPEG_1155	639	697	534	527	480	342	255	140	126	171	209	191	441	326	331	316	283	290	394	326	341	359	299	332	177	180	142	95	63	87
SOPEG_1156	352	429	348	305	271	218	115	66	100	83	91	83	236	166	189	198	157	212	192	199	188	162	169	213	103	79	75	62	46	46
SOPEG_1158	69	69	61	83	70	69	27	14	28	63	70	73	57	37	48	69	63	80	70	90	86	79	104	92	38	46	28	29	25	16
SOPEG_1161	1392	1492	1481	1153	989	941	401	255	408	245	325	339	1006	543	691	716	802	1015	852	786	776	467	483	554	239	245	200	113	129	156
SOPEG_1162	109	105	102	117	111	87	49	30	19	29	31	27	55	54	65	61	38	40	44	56	47	36	63	50	19	24	22	12	8	11
SOPEG_1163	820	804	673	640	524	451	370	205	164	224	347	309	289	322	276	276	227	288	300	227	244	399	387	392	266	226	186	122	75	100
SOPEG_1164	383	323	341	348	321	228	223	138	124	126	144	155	269	233	225	189	123	195	259	108	165	251	210	176	151	104	95	75	44	53
SOPEG_1165	1590	1736	1465	1344	1199	932	645	519	437	291	421	369	700	558	665	537	584	677	659	476	639	677	624	480	379	315	215	145	101	117
SOPEG_1166	310	231	222	286	184	136	115	60	57	61	94	77	165	106	69	110	83	110	88	88	93	78	101	87	51	40	31	30	17	29
SOPEG_1167	3699	3989	4382	4702	3740	3593	2049	1299	1724	957	1328	1313	3310	2360	2747	2791	2252	2259	4210	3512	3716	3188	3128	2871	1528	1377	1091	696	514	625
SOPEG_1168	3391	3485	3520	3553	3195	2737	1526	1041	1192	781	985	969	2146	1365	1501	2039	1489	1715	2871	2458	2416	2350	2043	1664	1121	808	656	420	335	420
SOPEG_1171	1577	1636	1411	1846	1513	1180	894	566	556	449	490	448	1381	976	1065	1040	890	1147	1406	1150	1205	1412	1555	1438	813	636	631	413	258	319
SOPEG_1172	756	688	678	857	654	472	935	271	318	347	395	353	772	558	611	534	412	506	799	629	626	797	886	703	523	381	303	273	148	151
SOPEG_1173	1043	1224	1253	1122	1045	910	376	228	449	252	352	362	1065	756	862	797	827	1087	756	694	814	560	715	674	279	327	301	152	136	171
SOPEG_1176	362	391	297	333	271	240	149	139	159	40	55	59	160	126	145	135	109	206	152	178	174	110	133	158	61	63	73	40	27	53
SOPEG_1177	573	546	532	561	467	401	291	151	188	110	162	166	373	223	302	263	239	336	400	355	396	284	365	330	223	171	153	81	92	78
SOPEG_1179	291	327	307	295	203	186	107	64	79	82	99	71	234	130	156	158	132	152	200	170	184	169	127	158	112	87	79	36	22	38
SOPEG_1180	2145	2122	1804	1763	1400	957	570	357	366	415	509	521	1004	787	740	839	904	1020	1287	975	1016	1054	976	938	539	400	456	245	150	179
SOPEG_1181	365	341	375	337	261	235	207	91	108	106	154	117	477	281	339	309	272	287	394	310	359	209	264	317	177	118	148	76	51	79
SOPEG_1182	930	1191	988	948	827	740	318	205	292	189	274	272	738	451	607	517	607	835	572	563	597	390	424	355	247	230	202	120	100	106
SOPEG_1183	5718	5689	5156	4676	3342	4014	1769	1044	1454	1206	1336	1568	1620	702	917	806	1335	1851	904	784	1009	306	460	766	359	413	378	298	230	199
SOPEG_1184	6863	6641	6109	5412	4971	4293	2642	1842	2231	1399	1802	1701	3676	2643	2616	2448	2187	2770	2600	2250	2495	2254	2277	2685	1241	1255	1268	739	594	778
SOPEG_1185	5965	5866	5112	5291	4591	3867	2306	1593	1609	995	1217	1084	2130	1183	1461	1343	1382	1862	1772	1284	1383	1665	1584	1592	1058	686	707	515	305	357
SOPEG_1188	152	162	139	163	135	118	67	37	29	44	57	60	113	101	121	112	95	102	89	104	128	70	93	84	47	33	38	16	11	15
SOPEG_1189	307	315	247	239	210	175	75	54	73	62	80	82	177	158	129	121	145	162	181	152	179	132	160	108	54	43	58	23	20	21
SOPEG_1190	797	710	713	651	613	395	359	168	144	214	217	265	518	336	348	347	243	254	391	273	305	409	351	301	194	157	157	90	82	64
SOPEG_1191	500	526	436	510	488	399	299	171	183	170	266	249	435	284	336	272	241	289	318	272	300	304	289	321	131	161	163	99	60	72
SOPEG_1193	479	492	419	524	448	389	225	143	147	192	229	202	350	292	284	280	245	272	287	224	270	253	276	291	143	130	117	83	47	72
SOPEG_1198	65	80	85	109	64	61	47	17	32	22	46	36	85	77	66	98	68	73	84	73	115	66	89	98	50	48	26	31	14	29
SOPEG_1199	85	94	85	70	78	54	29	30	22	24	28	27	68	67	51	35	47	74	55	67	68	77	46	58	17	37	20	28	11	18
SOPEG_1200	45	40	47	30	33	22	13	19	11	4	7	11	37	30	27	35	31	42	51	29	42	31	32	35	20	17	13	9	2	17
SOPEG_1204	632	644	615	584	589	452	274	177	224	148	299	216	452	464	433	355	340	410	453	406	464	394	476	456	204	180	202	109	73	113
SOPEG_1205	241	291	219	224	177	173	97	58	78	60	61	109	228	122	189	152	139	205	177	139	164	140	177	151	82	55	70	32	16	32
SOPEG_1206	1387	1458	1396	1293	1133	1080	787	372	502	377	590	589	935	923	949	819	832	989	825	779	867	1003	1139	1002	524	596	512	279	232	300
SOPEG_1207	3352	3688	3378	3559	3092	2665	1423	1122	1309	587	736	679	2059	1340	1401	1520	1526	1760	2958	2917	3170	2275	2546	2449	1286	933	890	566	395	515
SOPEG_1208	3075	3520	3140	3702	3219	3237	1616	1344	1537	665	714	697	1973	1131	1287	1480	1320	1466	2395	1914	2547	1635	1831	1644	795	590	553	347	282	406
SOPEG_1209	1713	2010	1848	1743	1480	1157	732	467	471	477	539	534	1170	701	700	801	626	748	895	740	770	648	571	662	255	256	257	118	120	99
SOPEG_1211	2522	3001	2659	3013	2647	2521	1079	787	878	539	659	592	1626	868	1036	1140	1229	1303	1470	1398	1517	940	1151	1300	472	387	378	230	172	246
SOPEG_1212	1393	1503	1427	1595	1374	1447	606	371	497	371	387	464	978	577	603	731	788	898	1040	887	1080	602	779	826	288	304	258	186	165	179
SOPEG_1213	54	65	41	70	59	58	36	28	36	20	28	24	27	28	30	8	12	15	22	14	15	9	15	19	12	10	9	2	1	1
SOPEG_1216	350	373	269	200	208	166	93	97	88	80	95	63	135	81	88	73	100	117	65	64	67	71	79	57	51	45	48	31	12	18
SOPEG_1217	7710	7442	7298	6690	5974	5270	3561	1975	2479	1936	2674	2486	5779	4226	4638	4415	4223	5128	5505	4812	5349	3779	4923	4427	2637	2308	2121	1264	980	1272
SOPEG_1218	2042	1869	1742	1876	1701	1356	809	584	676	441	676	502	1190	810	871	860	757	979	1053	837	985	1039	1017	931	569	493	441	319	219	279
SOPEG_1219	142	166	96	168	165	121	73	41	44	41	59	48	154	65	96	89	90	105	102	98	122	75	125	121	53	59	43	22	24	23
SOPEG_1221	155	181	179	173	165	148	69	46	61	62	65	51	179	154	179	148	161	186	221	205	243	99	191	204	60	93	67	37	24	42
SOPEG_1222	1890	1754	1412	1501	1022	928	651	286	526	439	378	313	1606	306	545	898	684	928	906	539	747	234	354	523	188	226	182	140	121	155
SOPEG_1223	1257	1130	804	854	623	642	350	175	321	170	131	139	371	150	155	193	189	292	234	145	106	87	84	115	65	44	60	28	30	22
SOPEG_1224	1317	1049	1019	1048	779	757	492	209	366	188	161	203	411	244	225	206	259	372	238	177	167	155	131	182	108	49	46	42	30	29
SOPEG_1225	2059	1551	1453	1337	976	935	515	251	401	244	166	250	613	347	358	406	411	536	444	351	326	180	269	213	139	136	109	48	59	70
SOPEG_1227	718	720	568	653	515	379	249	163	168	185	228	229	489	361	381	411	290	345	498	338	434	420	351	323	218	207	174	100	86	96
SOPEG_1228	512	461	539	506	425	354	253	151	154	111	147	147	454	250	367	332	305	393	400	333	389	331	432	412	234	211	158	117	87	108
SOPEG_1229	510	575	565	414	335	317	137	99	98	109	95	109	300	126	160	115	154	207	130	71	107	51	51	74	24	44	28	18	28	29
SOPEG_1230	1596	1458	1023	1042	1001	729	550	419	413	232	284	314	571	499	506	427	438	448	600	528	555	517	607	514	366	288	242	173	188	181
SOPEG_1231	292	267	303	504	353	318	219	192	201	147	132	123	259	208	187	231	198	222	357	309	312	328	305	283	174	106	103	66	52	59
SOPEG_1232	255	272	237	293	231	274	290	149	170	152	239	234	412	344	309	228	243	324	351	294	282	300	400	298	158	175	174	140	95	93
SOPEG_1234	188	150	189	168	187	120	93	42	65	41	61	75	181	122	127	106	77	123	81	92	115	61	81	108	44	36	49	26	13	19
SOPEG_1235	796	759	777	664	535	527	208	150	155	162	201	199	635	423	479	553	418	565	495	450	503	299	302	360	150	136	186	78	76	102
SOPEG_1236	1930	2041	1936	1599	1418	1141	441	297	335	354	427	456	1619	998	1087	1365	1038	1247	1334	984	1196	934	844	926	451	356	337	210	154	205
SOPEG_1237	327	268	257	258	193	172	81	60	87	52	51	57	220	139	117	156	90	177	301	183	199	208	184	214	156	78	104	79	36	44
SOPEG_1238	924	667	603	607	450	357	216	121	125	106	91	93	325	172	161	236	169	233	272	172	198	153	186	160	102	70	54	63	32	32
SOPEG_1240	1918	1807	1701	1752	1504	1173	669	398	553	393	467	464	1216	671	787	827	707	891	1022	782	715	752	757	673	390	371	337	200	133	153
SOPEG_1241	216	202	199	223	227	129	107	54	38	76	91	99	157	112	147	123	103	123	159	150	150	169	153	185	71	54	69	55	24	37
SOPEG_1242	170	139	106	151	116	103	81	26	38	28	42	44	140	105	99	128	109	128	209	160	160	120	139	178	76	55	69	54	32	32
SOPEG_1244	1968	1643	1906	2445	1757	1785	1643	457	739	1301	1691	1532	3756	3199	3384	2565	2186	2705	2734	2259	2147	2010	2101	2048	1039	886	693	434	271	330
SOPEG_1245	2	1	1	4	1	0	2	7	1	0	5	0	1	3	2	1	2	4	4	5	2	2	0	2	1	1	1	3	0	0
SOPEG_1246	802	870	790	1034	900	801	521	317	323	320	513	504	835	768	727	637	591	740	815	623	666	822	666	668	317	319	293	158	112	151
SOPEG_1247	828	824	845	746	704	617	439	243	335	228	344	306	389	251	263	248	250	283	291	250	288	236	278	247	180	106	137	74	56	63
SOPEG_1248	28660	24876	21187	22832	18153	15457	10318	5899	8109	6772	6789	6611	14572	6179	6351	6981	7743	10396	9478	5455	6287	4801	4996	6658	3386	2818	3125	2197	1327	1315
SOPEG_1249	3311	2426	1875	2268	1614	1541	1073	629	699	554	503	517	1322	556	511	582	706	1008	704	429	526	375	404	503	259	220	208	165	122	90
SOPEG_1251	598	587	606	520	486	419	255	171	272	118	191	147	326	260	243	245	283	300	383	319	300	345	449	461	259	209	187	114	69	113
SOPEG_1254	1732	1620	1467	1487	1227	1076	685	400	495	349	369	382	1023	577	679	590	608	771	736	531	665	625	825	840	432	326	341	195	123	138
SOPEG_1256	1400	1428	1327	1637	1452	1218	833	620	641	404	576	448	905	598	654	637	530	652	1054	773	860	1321	1411	1382	818	683	661	440	276	275
SOPEG_1257	2277	2354	2275	2547	2114	2042	1017	681	786	666	762	762	1684	1129	1128	1192	1088	1264	1841	1597	1855	1883	2241	2230	1063	902	894	489	363	473
SOPEG_1258	1004	1124	1053	1023	918	750	350	234	260	221	290	308	894	497	538	548	536	761	779	686	720	509	643	637	290	289	236	116	89	137
SOPEG_1259	972	996	1004	1071	985	827	356	193	241	231	312	312	857	489	622	659	590	763	836	736	757	575	584	606	292	264	230	124	119	133
SOPEG_1260	20343	18076	14504	13478	8792	8405	4991	2413	3719	3908	3208	3277	8129	3212	4029	5071	5438	8072	5401	4066	4897	1789	2228	3226	1666	1323	1493	1018	694	749
SOPEG_1263	1620	1486	1300	1482	1254	1064	571	406	483	413	393	327	785	343	378	471	341	505	573	407	424	433	387	433	211	176	189	117	76	68
SOPEG_1264	3946	3930	3583	3594	3153	2700	1338	1013	1143	656	769	805	1810	1068	1240	1165	1222	1446	1235	1006	1164	900	919	1007	498	484	447	255	214	219
SOPEG_1265	7216	7986	6834	6279	5826	4856	2526	1745	2017	1036	1267	1277	3480	2082	2323	2362	2423	2927	2540	2039	2306	1942	2086	2079	1022	984	895	446	410	468
SOPEG_1266	975	912	777	692	561	500	265	175	171	144	129	109	386	270	239	222	245	293	245	183	244	156	150	193	80	70	57	44	25	41
SOPEG_1267	819	894	855	789	618	629	279	122	188	179	201	211	795	321	493	425	453	470	393	356	430	163	303	280	105	104	112	28	46	77
SOPEG_1268	4231	3278	3163	3258	2490	3204	989	749	792	723	652	807	1019	729	876	612	953	1386	444	426	635	180	234	328	293	161	128	140	112	86
SOPEG_1269	5538	5752	5172	5498	4789	4229	1521	1040	1386	986	981	1070	3428	1944	2067	2588	2479	3410	2425	2060	2496	1277	1516	1680	848	806	690	397	334	451
SOPEG_1270	22420	25749	20746	20031	19671	15018	8723	5833	7514	5768	8875	8387	13675	8706	9090	10949	8096	9926	11378	7762	10013	10887	7846	10615	4581	4235	4777	2306	1753	2000
SOPEG_1276	408	401	334	355	261	234	119	75	83	84	93	102	232	162	210	195	197	209	205	167	195	145	166	160	101	88	70	45	43	58
SOPEG_1280	889	905	806	713	649	454	291	181	176	155	190	212	477	296	286	342	262	332	430	347	377	305	239	295	162	105	125	76	57	69
SOPEG_1282	968	1021	918	1014	843	760	448	222	330	265	364	365	918	642	685	563	583	703	799	554	718	479	530	663	252	270	256	156	109	145
SOPEG_1283	415	378	385	385	357	299	162	79	136	76	106	106	332	201	266	203	195	266	235	231	299	187	228	206	129	130	99	64	64	46
SOPEG_1284	619	652	642	672	568	453	261	163	180	159	197	224	429	260	291	288	318	408	311	344	375	322	370	290	144	134	143	94	61	108
SOPEG_1285	2197	2797	2182	2808	2647	2117	797	597	709	627	946	858	1714	1416	1422	1340	1540	1923	1675	1561	1695	1416	1408	1309	802	761	706	371	313	417
SOPEG_1287	412	412	446	508	395	361	278	141	196	151	236	206	471	317	327	347	282	340	497	424	375	455	511	476	261	223	180	107	77	101
SOPEG_1291	203	204	179	257	179	163	159	60	65	138	157	215	319	199	250	177	172	230	234	175	166	181	168	254	139	115	93	59	49	36
SOPEG_1292	461	469	353	409	379	345	207	130	138	155	212	176	352	249	293	257	231	277	290	233	281	262	243	299	141	134	116	96	64	68
SOPEG_1293	271	278	283	234	232	135	159	65	66	114	131	117	244	181	177	251	139	147	318	169	172	318	244	240	117	142	111	60	34	44
SOPEG_1294	1516	1446	1368	1515	1241	1159	590	374	490	273	312	382	933	552	526	546	659	811	708	566	584	454	473	496	251	234	225	144	135	116
SOPEG_1295	568	611	613	549	432	371	176	125	161	118	102	167	374	251	281	296	279	336	288	276	286	162	262	236	123	138	135	71	60	64
SOPEG_1296	1061	1075	966	1031	870	667	399	229	291	222	349	271	893	508	602	644	651	866	888	645	711	558	540	521	330	331	287	209	154	169
SOPEG_1297	483	456	513	412	299	294	147	78	136	73	128	100	302	173	166	207	225	339	201	159	203	93	116	142	62	79	67	37	41	31
SOPEG_1299	1952	1775	1484	1359	1267	1143	582	490	360	265	356	340	663	592	479	667	379	462	549	588	556	702	691	621	406	359	320	190	126	151
SOPEG_1300	527	516	447	511	452	356	233	153	168	155	210	226	414	279	317	285	249	297	328	267	273	269	294	309	160	149	143	81	73	76
SOPEG_1303	519	565	613	467	344	351	210	122	178	152	215	159	462	284	348	334	346	426	400	339	344	279	246	232	138	99	114	50	40	85
SOPEG_1304	169	188	144	161	119	71	108	86	61	39	59	57	109	104	102	86	96	115	146	115	131	141	165	129	74	72	65	29	24	44
SOPEG_1306	58	48	49	34	18	24	28	6	9	2	8	8	12	14	16	7	11	13	15	10	19	13	13	16	15	13	6	7	9	5
SOPEG_1308	111	104	89	102	69	80	42	21	39	25	21	32	77	47	35	54	38	41	47	32	64	44	44	56	25	21	20	14	12	12
SOPEG_1309	607	679	518	540	456	348	221	136	118	178	225	205	440	322	308	314	284	322	462	320	355	370	351	337	189	174	146	91	80	64
SOPEG_1310	267	295	271	261	222	175	90	57	58	69	73	84	191	130	159	123	124	168	160	156	151	131	145	112	79	51	61	38	25	38
SOPEG_1311	783	692	733	786	642	472	394	190	247	154	162	169	475	373	311	460	300	326	649	508	554	413	440	418	245	205	165	90	88	118
SOPEG_1312	17	9	13	6	7	11	5	3	1	7	7	2	8	2	2	1	2	6	3	1	2	2	2	5	0	2	0	2	0	0
SOPEG_1313	558	418	381	420	395	305	205	117	122	89	108	106	286	145	148	256	177	175	271	242	231	205	187	200	120	91	93	63	31	32
SOPEG_1314	152	139	85	99	84	87	48	23	21	48	24	30	155	105	112	129	90	86	248	162	163	116	126	158	71	64	64	49	40	26
SOPEG_1315	566	810	668	769	614	534	264	242	281	160	215	244	526	518	495	439	490	655	979	863	969	764	839	975	366	356	343	208	170	180
SOPEG_1316	458	498	529	488	476	450	265	161	210	153	215	186	468	397	446	457	489	527	827	802	954	606	728	772	358	336	261	137	114	196
SOPEG_1317	277	268	291	362	231	239	186	92	111	119	151	135	279	204	180	203	178	262	483	384	406	410	338	420	164	164	164	71	57	64
SOPEG_1318	103	113	74	141	103	76	89	51	58	29	36	58	105	67	75	87	51	60	126	88	121	143	177	150	99	61	61	49	23	43
SOPEG_1319	873	852	813	736	770	569	319	245	294	198	212	215	461	323	337	341	290	401	371	290	328	270	301	291	191	153	172	105	75	81
SOPEG_1321	368	369	357	334	279	221	122	81	77	71	108	89	227	149	235	203	191	169	187	195	188	145	176	157	108	94	71	47	36	35
SOPEG_1322	157	134	121	95	91	69	51	36	37	19	30	37	60	66	55	70	41	61	72	70	56	108	126	72	55	55	40	22	27	29
SOPEG_1324	3909	3981	4131	3621	3312	2951	1511	1009	1292	673	861	914	2327	1455	1619	1816	1938	2496	2169	1969	2240	1322	1815	1754	850	717	734	361	285	378
SOPEG_1325	3178	3048	3085	3114	2626	2137	1803	968	1222	808	1008	1028	2586	1605	1863	1927	1636	1907	2511	1864	2132	1915	2014	1948	1252	994	916	575	383	477
SOPEG_1327	484	501	452	483	428	381	226	135	155	137	223	218	381	304	265	297	233	261	310	270	306	242	277	268	159	161	100	63	59	65
SOPEG_1329	25	5	14	13	14	15	4	5	7	1	2	5	15	8	7	8	6	12	20	14	14	20	30	15	8	3	9	1	1	1
SOPEG_1334	724	766	635	582	490	373	266	174	149	179	223	220	465	372	340	375	332	339	530	413	392	457	376	364	212	214	194	103	77	97
SOPEG_1335	160	122	128	127	122	73	62	28	32	26	31	35	93	80	97	85	58	47	104	79	95	93	109	96	46	25	40	20	10	18
SOPEG_1336	66	99	91	91	112	70	52	57	40	23	29	36	85	70	43	42	46	50	63	92	59	57	72	92	46	28	24	10	22	26
SOPEG_1338	378	388	406	375	327	240	177	99	146	124	164	167	409	230	360	283	309	308	372	331	434	228	327	369	130	144	111	58	60	80
SOPEG_1340	49	50	65	35	54	36	24	13	14	4	10	12	26	19	11	28	19	32	28	19	38	29	19	22	17	13	13	4	5	6
SOPEG_1343	7	0	1	4	3	6	0	0	0	0	0	2	6	0	0	0	0	0	3	0	2	1	5	0	4	1	0	0	0	0
SOPEG_1345	1173	1202	1096	1128	907	814	317	159	256	230	296	326	735	450	486	455	557	632	537	445	499	267	316	375	164	125	176	102	72	96
SOPEG_1347	108	129	91	115	97	60	51	25	34	29	35	26	71	56	75	65	51	63	50	50	49	43	52	61	28	22	19	14	5	12
SOPEG_1350	355	306	296	279	241	228	103	54	82	86	106	73	240	135	185	169	155	176	195	153	176	153	168	137	88	68	76	51	31	40
SOPEG_1353	153	114	118	115	99	78	38	28	40	30	36	39	129	67	101	107	89	101	159	116	125	109	121	130	57	67	50	34	22	25
SOPEG_1354	856	639	721	715	585	410	396	217	225	215	262	233	969	624	552	727	396	434	901	600	540	864	638	464	343	210	148	135	111	87
SOPEG_1355	3735	4315	4240	3736	3553	2740	1145	713	968	872	1254	1220	3413	2405	2581	2671	2505	3093	4175	3528	4030	2752	2856	3039	1217	1094	1132	537	541	754
SOPEG_1356	2485	3194	2668	2397	2292	1800	852	618	732	504	619	651	1872	1340	1606	1570	1512	1860	2010	1898	2075	1300	1478	1386	571	563	519	249	235	377
SOPEG_1357	890	953	916	1076	893	819	400	153	271	277	284	317	1225	697	955	1074	908	1083	1420	1179	1481	796	976	986	418	342	336	177	171	269
SOPEG_1358	523	647	590	477	454	393	241	99	210	126	153	197	393	281	333	338	279	344	355	302	361	286	322	284	167	165	141	107	63	114
SOPEG_1359	972	897	918	869	671	579	366	212	272	235	259	262	659	426	483	495	438	520	593	514	622	437	514	497	274	265	241	140	83	164
SOPEG_1362	2208	2261	2215	2240	2056	1608	1160	503	645	738	1218	1043	2564	1922	2076	1796	1871	2097	2070	1697	1736	1491	1560	1497	790	861	802	325	290	404
SOPEG_1363	5574	5870	5055	13555	10567	8502	13896	5561	4976	3657	4674	3494	5677	4469	3930	3647	2945	3519	10877	6314	5840	24470	27142	19819	17672	14587	11592	8040	4884	4823
SOPEG_1364	597	639	571	1196	940	788	813	421	372	320	463	395	713	405	537	504	520	582	1263	905	998	1631	2347	1984	1222	1169	1017	607	513	525
SOPEG_1365	512	558	594	765	537	512	348	178	232	194	227	224	602	346	415	397	370	446	567	489	520	570	633	533	279	290	272	151	110	124
SOPEG_1366	2266	2432	1857	1503	1250	1322	681	489	544	385	478	579	734	550	587	356	678	1149	428	500	537	194	328	512	175	167	169	123	91	98
SOPEG_1367	1687	1897	1830	1841	1558	1311	700	431	743	311	390	398	1221	558	853	880	850	1232	1111	888	1038	517	626	626	325	388	321	175	164	211
SOPEG_1368	3153	3745	3611	3245	2665	2516	1040	802	1119	451	570	697	2124	1182	1422	1685	1550	2052	1810	1494	1709	1018	1074	1093	545	580	489	261	230	310
SOPEG_1369	634	894	752	571	627	480	220	151	195	140	190	185	430	230	274	302	281	378	384	332	338	205	189	203	127	98	115	50	44	58
SOPEG_1371	452	464	469	450	370	313	124	96	98	74	85	98	283	163	159	185	181	238	226	198	201	113	119	151	77	62	57	47	30	29
SOPEG_1373	973	1159	1074	1060	1056	721	504	396	419	277	381	343	1196	967	979	943	813	992	1114	891	998	924	881	705	404	394	380	203	139	251
SOPEG_1374	4155	4333	3466	4102	3444	2629	868	569	706	843	1030	1208	3363	1819	2101	2218	2858	4264	2541	1741	2208	986	1101	1350	838	783	745	468	343	364
SOPEG_1375	5011	4909	4743	5059	4315	3415	859	495	664	1059	1461	1577	7150	3616	4074	6315	5218	6861	6762	5809	6586	2434	3007	2781	1648	1681	1459	733	653	884
SOPEG_1376	3893	4515	3299	2728	2133	1699	1306	1251	1201	464	566	497	829	462	561	591	604	778	868	580	715	527	397	503	340	249	263	157	114	114
SOPEG_1377	2408	2497	2316	1823	1792	1445	525	417	415	439	671	668	934	641	743	674	727	901	686	644	686	549	542	532	247	218	225	143	121	158
SOPEG_1378	523	512	471	478	457	372	133	76	123	122	137	198	427	200	230	281	205	290	331	231	262	191	228	229	114	110	117	75	37	61
SOPEG_1379	1576	1545	1297	1256	1085	891	486	262	381	255	350	330	839	492	588	562	516	725	712	600	648	475	518	501	293	263	226	127	141	126
SOPEG_1380	2366	2378	2183	2135	1805	1845	736	468	676	594	680	682	1963	1164	1358	1390	1257	1491	1441	1366	1523	836	1167	1246	590	609	470	315	240	321
SOPEG_1381	1663	1708	1735	1406	1165	1075	543	331	393	276	354	330	1045	714	778	702	757	850	816	741	708	628	659	583	326	265	250	136	84	109
SOPEG_1382	3595	3348	3312	3074	2567	2250	1101	687	964	718	816	842	2169	1270	1479	1549	1391	1768	1872	1329	1543	1165	1117	1212	733	557	527	347	244	250
SOPEG_1383	1091	1228	1159	933	808	742	365	274	356	202	333	307	817	566	683	593	550	688	692	688	687	518	502	484	332	328	246	109	117	122
SOPEG_1386	519	534	501	554	429	368	267	172	168	169	245	201	384	311	274	313	236	293	325	281	313	285	282	329	147	165	140	86	62	68
SOPEG_1390	773	840	694	667	597	427	258	169	176	195	275	219	481	380	343	383	306	380	524	381	386	393	380	372	183	202	183	107	79	115
SOPEG_1395	43	27	22	26	19	14	12	4	5	8	8	11	19	10	22	14	15	6	19	12	14	16	18	18	13	12	5	9	4	3
SOPEG_1396	120	88	110	93	66	70	78	18	21	38	33	47	74	59	56	57	55	91	74	43	69	80	102	80	49	31	40	31	27	26
SOPEG_1397	135	106	102	76	56	53	91	27	23	30	32	32	58	66	56	55	29	37	76	57	33	107	90	112	56	62	51	32	20	15
SOPEG_1398	250	218	169	259	162	159	115	79	76	36	59	48	131	58	70	72	65	95	136	62	91	96	61	68	49	18	21	13	17	17
SOPEG_1399	377	342	329	486	415	441	202	128	179	139	183	192	363	209	266	226	214	305	292	229	262	195	216	248	107	75	110	54	43	52
SOPEG_1400	4064	4865	4677	4312	4478	3042	1796	1195	1282	1048	1185	1220	2501	1520	1501	1586	1766	1951	2417	1967	2274	1250	1333	1938	872	969	986	486	369	383
SOPEG_1406	600	519	481	590	575	474	674	228	210	305	385	459	706	597	569	504	325	375	429	329	345	705	618	508	284	282	229	131	133	99
SOPEG_1407	384	347	306	386	305	318	300	119	97	181	222	229	270	279	274	256	180	271	235	187	192	321	311	289	165	117	135	68	63	51
SOPEG_1408	311	288	273	329	287	213	239	143	91	124	191	187	237	229	218	137	158	217	262	158	191	260	252	224	118	110	96	54	51	64
SOPEG_1411	419	454	365	400	373	276	194	93	106	128	155	137	247	224	226	225	226	248	249	198	244	234	291	302	100	105	116	70	50	49
SOPEG_1413	472	391	376	412	316	253	206	111	124	75	109	75	193	153	180	143	186	214	239	196	196	203	228	242	156	94	106	69	54	58
SOPEG_1415	541	520	461	609	512	400	311	171	193	183	256	247	391	325	303	292	234	283	307	245	302	309	279	337	178	183	161	94	66	81
SOPEG_1416	354	346	321	376	328	255	174	97	118	112	169	154	288	205	188	210	163	195	207	192	210	190	190	219	126	123	95	56	51	61
SOPEG_1417	605	672	627	653	643	517	393	220	233	261	316	315	521	387	424	387	292	330	422	309	358	345	309	360	207	178	178	110	82	93
SOPEG_1419	385	331	296	323	239	244	121	54	76	73	69	84	245	164	180	179	143	171	207	151	181	148	153	146	80	57	91	43	31	28
SOPEG_1422	556	614	500	588	427	451	208	152	165	158	184	192	665	394	439	491	333	424	571	327	445	418	421	312	189	160	150	94	68	92
SOPEG_1423	737	750	614	580	525	383	268	169	158	159	226	165	312	216	243	213	208	274	223	181	245	142	163	199	88	85	80	60	46	64
SOPEG_1424	38	30	35	39	28	23	17	7	10	8	5	7	12	14	10	19	16	18	23	13	13	31	15	13	21	10	13	13	5	3
SOPEG_1425	319	266	211	222	173	156	81	74	46	61	64	40	165	106	101	144	135	133	125	94	137	98	97	114	48	38	48	30	11	29
SOPEG_1428	999	1079	1102	1111	846	752	469	261	329	278	319	331	766	429	540	533	445	569	516	385	532	453	437	459	229	210	173	127	85	85
SOPEG_1430	184	192	183	140	141	106	113	59	63	57	69	70	130	108	117	99	116	123	143	118	134	127	135	101	81	57	56	53	35	66
SOPEG_1431	140	155	135	140	140	127	50	47	42	46	52	59	145	74	85	78	80	88	76	70	113	34	58	65	36	37	11	26	11	10
SOPEG_1439	22	15	4	13	14	9	1	2	0	0	0	2	5	0	2	2	3	4	4	0	6	1	3	4	0	5	3	3	0	0
SOPEG_1442	5	2	7	3	2	3	0	0	3	2	1	7	4	2	1	1	3	0	1	0	3	1	0	3	1	0	0	0	0	1
SOPEG_1444	401	451	417	459	355	361	229	157	125	128	199	175	348	276	263	221	190	249	272	228	240	267	269	249	142	115	119	63	53	67
SOPEG_1447	2590	2595	1998	3234	2369	1964	1822	738	762	1369	1286	1244	3051	1836	1787	2099	1318	1784	2520	1688	1660	2016	1795	1885	1148	834	766	522	345	350
SOPEG_1449	446	435	416	523	411	355	173	115	135	127	148	184	284	208	229	190	187	202	227	207	219	105	153	183	74	62	54	29	28	40
SOPEG_1450	4043	4232	4093	4249	3940	3419	1856	1134	1333	1168	1646	1758	2238	1886	1920	1602	1471	1709	1735	1547	1711	1411	1409	1458	832	686	605	416	302	346
SOPEG_1451	653	648	593	612	556	437	310	187	177	179	207	223	537	311	332	424	290	333	477	314	371	477	421	347	192	164	151	70	43	57
SOPEG_1452	489	489	470	449	448	355	251	143	167	155	223	201	386	315	287	289	248	274	338	239	285	263	256	317	147	146	124	94	66	53
SOPEG_1456	1176	1289	1156	947	935	748	369	284	356	214	359	321	810	552	541	610	536	687	684	597	605	410	454	489	254	230	210	124	112	105
SOPEG_1460	6563	6913	6182	6003	5394	4221	2946	1750	2014	1412	1988	1874	3695	2382	2591	2859	2507	2954	2801	2323	2424	2492	2322	2061	1217	1042	911	695	465	516
SOPEG_1461	1292	1396	1236	1213	894	785	483	310	351	228	315	305	705	426	462	448	353	458	496	425	422	373	360	408	202	199	149	121	86	91
SOPEG_1463	140	148	168	190	136	117	178	106	80	91	140	131	98	127	73	93	92	110	113	97	123	142	180	133	72	70	49	45	51	42
SOPEG_1464	475	487	477	611	516	450	631	320	245	278	441	357	350	340	339	332	252	214	319	259	291	398	377	320	186	208	155	102	93	85
SOPEG_1465	3275	2884	2711	4313	3719	2869	2349	1188	1094	1170	1098	1048	5082	3019	3504	3786	2379	2632	6611	3943	3983	6708	5578	4464	2997	2055	1794	1270	764	863
SOPEG_1467	169	152	169	175	179	105	119	76	66	42	62	53	150	92	94	113	104	122	195	129	151	134	128	146	78	77	69	56	39	38
SOPEG_1469	647	611	573	618	550	398	424	235	293	206	279	222	466	333	345	393	321	397	742	550	568	738	735	729	424	343	307	216	137	173
SOPEG_1471	177	151	151	264	200	162	84	39	69	71	135	90	360	163	222	198	172	183	258	215	285	202	222	285	110	91	83	55	41	68
SOPEG_1473	5107	4144	3988	4062	3176	2670	1842	997	1204	1167	1237	1223	3527	2283	2383	2777	2000	2039	2906	2471	2520	2788	2442	2203	1346	1148	1080	610	422	601
SOPEG_1475	24	27	24	17	20	15	8	0	3	3	0	6	13	8	16	5	5	13	18	4	3	9	0	9	0	1	1	2	1	3
SOPEG_1477	632	632	585	711	595	464	367	202	233	228	323	332	560	347	397	364	314	384	392	305	339	364	357	363	229	194	157	116	68	98
SOPEG_1479	12	19	9	11	13	7	4	3	6	1	8	7	8	4	4	4	4	4	4	0	4	4	3	8	2	0	1	1	0	1
SOPEG_1480	336	289	291	276	217	223	106	59	51	58	79	72	194	136	129	190	141	129	179	144	163	130	159	118	77	62	55	29	30	28
SOPEG_1481	391	397	347	367	338	303	157	133	132	123	160	152	288	225	217	207	180	252	234	235	270	202	203	238	117	116	114	65	48	52
SOPEG_1484	767	756	716	631	550	389	287	174	172	176	259	265	524	369	376	414	311	362	498	432	414	425	410	351	214	217	209	132	73	93
SOPEG_1485	94	82	88	97	93	75	30	21	30	29	26	29	66	60	42	43	37	51	41	48	32	36	38	40	21	18	23	4	8	3
SOPEG_1487	5	2	4	4	5	3	0	0	0	1	2	2	4	6	2	1	6	1	2	6	3	4	2	5	3	0	0	1	0	0
SOPEG_1489	44	51	35	32	23	21	15	7	10	11	13	16	19	24	15	20	22	20	9	20	19	19	21	12	3	3	12	1	6	4
SOPEG_1490	96	119	91	84	65	80	41	38	23	23	36	55	72	62	43	58	48	54	110	79	71	60	87	72	34	46	37	26	16	21
SOPEG_1491	581	537	608	634	483	423	211	160	164	135	177	198	511	474	507	437	409	447	532	600	609	412	459	433	220	155	148	101	79	105
SOPEG_1495	164	154	114	183	173	115	49	24	59	49	62	60	194	212	212	137	146	121	204	169	193	174	222	199	88	68	79	60	30	54
SOPEG_1498	165	211	181	184	179	123	101	87	67	50	66	77	162	135	139	131	100	120	185	149	176	232	202	187	102	111	93	46	52	53
SOPEG_1499	42	45	34	42	38	29	26	20	17	16	18	14	44	28	53	35	20	21	41	37	44	54	49	60	21	24	10	17	4	15
SOPEG_1500	86	87	59	100	76	76	30	33	27	33	39	33	83	84	53	66	43	50	36	58	64	94	85	60	31	39	38	17	15	20
SOPEG_1505	70	57	43	68	41	35	30	10	16	17	9	15	70	30	35	25	23	19	47	34	42	26	51	34	20	23	15	9	4	11
SOPEG_1510	668	678	625	685	602	497	259	173	190	137	186	159	470	233	307	393	378	509	463	444	504	227	317	319	160	153	130	68	69	97
SOPEG_1517	128	150	126	167	106	102	33	19	39	28	35	35	115	95	79	106	74	100	103	128	124	82	91	87	44	29	29	30	19	18
SOPEG_1518	17	21	26	22	27	15	9	8	11	3	7	4	21	17	22	17	19	14	23	19	20	22	16	17	9	17	11	11	2	15
SOPEG_1519	3	6	13	7	5	5	4	2	2	1	1	1	10	11	5	7	12	6	12	6	13	10	14	6	7	5	11	2	2	0
SOPEG_1521	89	107	109	116	68	71	63	22	44	45	54	80	120	81	112	92	119	123	92	119	120	93	116	105	58	51	43	13	27	32
SOPEG_1523	365	374	296	514	388	333	821	229	349	621	812	788	528	365	382	385	313	362	198	166	197	159	149	144	85	72	60	82	36	46
SOPEG_1524	428	366	362	441	455	377	542	199	230	511	744	654	377	261	256	232	219	255	149	149	133	95	79	99	57	50	47	43	19	24
SOPEG_1527	318	314	257	309	246	219	126	71	71	92	87	85	275	157	202	218	181	157	245	179	219	163	162	191	102	85	83	53	36	50
SOPEG_1534	8	3	6	3	6	13	0	1	0	0	0	0	1	2	3	7	3	4	6	2	5	7	2	1	3	7	3	2	0	1
SOPEG_1537	31	21	21	21	25	19	15	9	4	6	4	4	32	5	12	22	14	15	29	21	18	2	26	20	7	10	9	3	2	6
SOPEG_1541	514	556	533	503	472	368	285	155	164	175	223	230	373	281	281	279	250	286	283	266	287	252	286	314	158	122	136	82	62	66
SOPEG_1542	806	747	649	646	565	438	285	169	171	208	242	224	495	379	344	386	302	398	488	359	419	460	394	402	213	179	200	110	68	77
SOPEG_1543	100	94	88	94	79	68	37	20	37	20	26	22	66	53	46	49	31	55	52	29	37	50	37	48	31	12	18	9	7	9
SOPEG_1545	307	288	302	301	237	214	143	115	149	60	82	89	272	228	256	206	176	161	250	249	232	246	286	220	130	74	84	53	32	47
SOPEG_1547	481	498	430	469	405	313	207	125	151	133	190	198	332	248	239	241	217	240	295	241	302	254	243	281	162	119	131	75	56	75
SOPEG_1553	715	742	881	847	687	626	500	158	322	233	308	308	801	537	630	709	584	586	801	666	633	740	896	690	385	402	353	211	146	214
SOPEG_1554	1429	1282	1180	944	894	567	607	341	382	257	288	263	742	610	628	627	538	630	794	665	654	790	901	719	427	348	353	210	162	166
SOPEG_1555	112	61	87	83	85	63	47	38	29	22	34	50	62	50	54	27	39	44	50	48	53	52	53	98	39	38	38	10	22	25
SOPEG_1556	34	48	48	64	31	44	26	29	25	9	26	21	42	28	21	48	36	26	44	46	67	29	44	53	18	33	18	10	14	21
SOPEG_1557	30	29	23	36	14	15	15	15	11	4	19	16	34	16	18	19	13	19	48	26	38	19	27	28	18	16	3	7	2	3
SOPEG_1558	203	185	147	112	101	84	54	56	26	39	46	35	100	74	65	62	52	70	68	88	89	78	67	75	41	44	28	19	11	16
SOPEG_1559	70	46	63	73	65	57	52	23	38	21	46	51	97	60	75	52	66	104	82	98	118	91	145	98	47	48	47	28	24	29
SOPEG_1563	11	15	9	16	18	18	6	7	5	18	15	13	12	22	9	13	8	8	13	12	14	9	21	9	8	8	1	3	3	2
SOPEG_1564	4	4	0	4	4	1	1	1	0	1	1	1	3	5	7	3	3	3	1	1	2	4	0	3	3	2	2	0	0	0
SOPEG_1566	1	3	1	2	2	1	0	0	1	0	0	0	4	3	0	1	0	5	1	4	2	1	0	0	0	0	0	0	0	0
SOPEG_1568	3	3	0	3	0	4	0	2	1	0	1	1	0	1	4	0	1	1	1	4	3	3	0	0	0	0	3	2	0	2
SOPEG_1572	701	672	604	608	497	372	260	149	135	188	237	207	467	358	341	348	264	326	433	386	389	378	356	351	210	188	166	97	86	76
SOPEG_1574	353	371	330	333	241	240	109	73	71	88	89	113	260	175	211	229	186	188	217	185	172	169	196	168	103	67	80	60	36	49
SOPEG_1578	2453	2532	2561	2568	2269	2046	1216	729	860	897	1120	1249	2355	1866	1867	1658	1388	1574	1843	1579	1562	1380	1252	1521	739	668	704	365	309	360
SOPEG_1580	4153	4179	4093	3704	3363	2797	1619	805	1038	1089	1341	1511	2915	2370	2499	2022	1995	2354	2211	1989	2166	1574	1901	1935	1118	1020	881	578	423	561
SOPEG_1583	656	552	563	643	530	464	348	202	209	202	281	281	402	322	319	337	244	303	388	279	313	283	333	322	171	191	144	94	59	79
SOPEG_1584	455	456	394	487	433	360	227	142	163	169	223	186	357	245	261	269	212	239	279	259	257	276	240	280	153	127	136	65	48	67
SOPEG_1586	250	281	250	236	192	168	94	45	64	48	74	55	113	70	79	78	62	95	73	73	97	60	54	85	45	30	38	30	22	13
SOPEG_1587	439	399	373	428	335	234	159	126	104	61	120	97	252	142	168	185	177	205	306	197	257	233	210	217	95	102	94	65	35	56
SOPEG_1589	515	665	566	598	658	430	319	182	164	273	342	333	781	666	722	574	366	435	503	442	528	517	511	490	216	252	218	129	89	132
SOPEG_1593	4855	4852	4469	5814	4123	4104	2820	1659	2311	1408	1363	1318	3916	2016	1957	2535	2078	2379	4458	2971	3122	3043	2777	3332	1620	1256	1208	824	503	564
SOPEG_1594	1868	1624	1462	1449	1236	897	625	443	429	302	334	254	889	585	561	726	597	608	815	697	775	671	658	599	359	299	316	185	145	153
[truncated: 3,228 more rows]

## Sheet: S4_Sitophilus_Dual_DEG
		Log of Fold Change											Adjusted P-values											Filter
[truncated: 11,909 more rows]

[truncated: 13 more sheets: S5_Sodalis_Dual_DEG, S6_Sitophilus_Dual_LRT, S7_Sodalis_Dual_LRT, S8_RNAseq_Counts, S9_RNAseq_DEG, S10_Sitophilus_Superclusters, S11_Sodalis_Superclusters, S12_RNAseq_Superclusters, S13_Sitophilus_clusterProfiler, S14_Sodalis_clusterProfiler, S15_RNAseq_clusterProfiler, S16_List_of_Genes_Main_Text, S17_Signaling_Immunity_Genes]
